# Supplementary material for: Bis(μ-5-nitro-2-oxidobenzoato)bis­[triaqua­zinc(II)]
Source: Acta Crystallogr Sect E Struct Rep Online. 2009 Nov 4;65(Pt 12):m1516. doi: 10.1107/S1600536809045607 (PMC2971764; doi:10.1107/S1600536809045607)
Supplement: Supplementary file 1 [file e-65-m1516-sup1.cif]

##############################################################################
###                                                                        ###
###        Electronic paper (Acta Crystallographica Section E)             ###
###                                                                        ###
##############################################################################
#                                                                            #
# This CIF contains the data in a paper accepted for publication in Acta     #
# Crystallographica Section E. It conforms to the requirements of Notes      #
# for Authors for Section E, and has been peer reviewed under the auspices   #
# of the IUCr Commission on Journals.                                        #
#                                                                            #
# Full details of the Crystallographic Information File format               #
# are given in the paper "The Crystallographic Information File (CIF):       #
# a New Standard Archive File for Crystallography" by S. R. Hall, F. H.      #
# Allen and I. D. Brown [Acta Cryst. (1991), A47, 655-685].                  #
#                                                                            #
# The current version of the core CIF dictionary is obtainable from          #
# ftp://ftp.iucr.org/pub/cif_core.dic. The current version number is 2.4.    #
#                                                                            #
# Software is freely available for graphical display of the structure(s) in  #
# this CIF.  For information consult the CIF home page http://www.iucr.org/  #
# cif/home.html                                                              #
#                                                                            #
# This file may be used for bona fide research purposes within the           #
# scientific community so long as proper attribution is given to the journal # 
# article from which it was obtained.                                        #
#                                                                            #
##############################################################################
                                             
data_I
_audit_creation_method     SHELXL-97
_chemical_name_systematic
;
Bis(\m-5-nitro-2-oxidobenzoato)bis[triaquazinc(II)]
;
_chemical_name_common     ?
_chemical_formula_moiety     'C14 H18 N2 O16 Zn2'
_chemical_formula_sum     'C14 H18 N2 O16 Zn2'
_chemical_formula_iupac     '[Zn2 (C7 H3 N O5)2 (H2 O)6]'
_chemical_formula_weight     601.04
_chemical_melting_point     ?
_symmetry_cell_setting     'Monoclinic'
_symmetry_space_group_name_H-M     'P 21/c'
_symmetry_space_group_name_Hall     '-P 2ybc'
loop_
    _symmetry_equiv_pos_as_xyz
    'x, y, z'
    '-x, y+1/2, -z+1/2'
    '-x, -y, -z'
    'x, -y-1/2, z-1/2'
_cell_length_a     10.858(3)
_cell_length_b     13.645(3)
_cell_length_c     6.6367(17)
_cell_angle_alpha     90.00
_cell_angle_beta     91.887(4)
_cell_angle_gamma     90.00
_cell_volume     982.7(4)
_cell_formula_units_Z     2
_cell_measurement_reflns_used     1942
_cell_measurement_theta_min     2.40
_cell_measurement_theta_max     25.79
_cell_measurement_temperature     294(2)
_exptl_crystal_description     block
_exptl_crystal_colour     yellow-green
_exptl_crystal_size_max     0.26
_exptl_crystal_size_mid     0.10
_exptl_crystal_size_min     0.08
_exptl_crystal_density_diffrn     2.031
_exptl_crystal_density_meas     ?
_exptl_crystal_density_method     'not measured'
_exptl_crystal_F_000     608
_exptl_absorpt_coefficient_mu     2.534
_exptl_absorpt_correction_type     multi-scan
_exptl_absorpt_process_details     '(SADABS; Sheldrick, 2000)'
_exptl_absorpt_correction_T_min     0.752
_exptl_absorpt_correction_T_max     0.821
_exptl_special_details
;
;
_diffrn_ambient_temperature     294(2)
_diffrn_radiation_type     MoK\a
_diffrn_radiation_wavelength     0.71073
_diffrn_radiation_source     'fine-focus sealed tube'
_diffrn_radiation_monochromator     graphite
_diffrn_measurement_device_type     'Bruker SMART CCD area-detector'
_diffrn_measurement_method     '\f and \w'
_diffrn_detector_area_resol_mean     ?
_diffrn_reflns_number     5435
_diffrn_reflns_av_R_equivalents     0.0405
_diffrn_reflns_av_sigmaI/netI     0.0474
_diffrn_reflns_theta_min     1.88
_diffrn_reflns_theta_max     26.39
_diffrn_reflns_theta_full     26.39
_diffrn_measured_fraction_theta_max     0.998
_diffrn_measured_fraction_theta_full     0.998
_diffrn_reflns_limit_h_min     -13
_diffrn_reflns_limit_h_max     13
_diffrn_reflns_limit_k_min     -17
_diffrn_reflns_limit_k_max     12
_diffrn_reflns_limit_l_min     -8
_diffrn_reflns_limit_l_max     8
_diffrn_standards_number     0
_diffrn_standards_interval_count     ?
_diffrn_standards_interval_time     ?
_diffrn_standards_decay_%     0
_refine_special_details
;
Refinement of <i>F</i>^2^ against ALL reflections. The weighted <i>R</i>-factor
<i>wR</i> and goodness of fit <i>S</i> are based on <i>F</i>^2^, conventional
<i>R</i>-factors <i>R</i> are based on <i>F</i>, with <i>F</i> set to zero for
negative <i>F</i>^2^. The threshold expression of <i>F</i>^2^ >
\s(<i>F</i>^2^) is used only for calculating <i>R</i>-factors(gt) <i>etc</i>.
and is not relevant to the choice of reflections for refinement.
<i>R</i>-factors based on <i>F</i>^2^ are statistically about twice as large
as those based on <i>F</i>, and <i>R</i>- factors based on ALL data will be
even larger.
;
_reflns_number_total     2009
_reflns_number_gt     1418
_reflns_threshold_expression     I>2\s(I)
_refine_ls_structure_factor_coef     Fsqd
_refine_ls_matrix_type     full
_refine_ls_R_factor_all     0.0646
_refine_ls_R_factor_gt     0.0356
_refine_ls_wR_factor_gt     0.0766
_refine_ls_wR_factor_ref     0.0884
_refine_ls_goodness_of_fit_ref     1.025
_refine_ls_restrained_S_all     1.025
_refine_ls_number_reflns     2009
_refine_ls_number_parameters     154
_refine_ls_number_restraints     0
_refine_ls_hydrogen_treatment     constr
_refine_ls_weighting_scheme     calc
_refine_ls_weighting_details
         'calc w=1/[\s^2^(Fo^2^)+(0.0314P)^2^+1.0942P] where P=(Fo^2^+2Fc^2^)/3'
_atom_sites_solution_hydrogens     geom
_atom_sites_solution_primary     direct
_atom_sites_solution_secondary     difmap
_refine_ls_shift/su_max     0.001
_refine_ls_shift/su_mean     0.000
_refine_diff_density_max     0.454
_refine_diff_density_min     -0.550
_refine_ls_extinction_method     none
_refine_ls_extinction_coef     ?
loop_
    _atom_type_symbol
    _atom_type_description
    _atom_type_scat_dispersion_real
    _atom_type_scat_dispersion_imag
    _atom_type_scat_source
    'C' 'C' 0.0033 0.0016
                         'International Tables Vol C Tables 4.2.6.8 and 6.1.1.4'
    'H' 'H' 0.0000 0.0000
                         'International Tables Vol C Tables 4.2.6.8 and 6.1.1.4'
    'N' 'N' 0.0061 0.0033
                         'International Tables Vol C Tables 4.2.6.8 and 6.1.1.4'
    'O' 'O' 0.0106 0.0060
                         'International Tables Vol C Tables 4.2.6.8 and 6.1.1.4'
    'Zn' 'Zn' 0.2839 1.4301
                         'International Tables Vol C Tables 4.2.6.8 and 6.1.1.4'
_computing_data_collection     'SMART (Bruker, 1997)'
_computing_cell_refinement     'SAINT (Bruker, 1997)'
_computing_data_reduction     'SAINT (Bruker, 1997)'
_computing_structure_solution     'SHELXS97 (Sheldrick, 2008)'
_computing_structure_refinement     'SHELXL97 (Sheldrick, 2008)'
_computing_molecular_graphics     'SHELXTL (Sheldrick, 2008)'
_computing_publication_material     'SHELXTL (Sheldrick, 2008)'
loop_
    _atom_site_type_symbol
    _atom_site_label
    _atom_site_fract_x
    _atom_site_fract_y
    _atom_site_fract_z
    _atom_site_U_iso_or_equiv
    _atom_site_adp_type
    _atom_site_calc_flag
    _atom_site_refinement_flags
    _atom_site_occupancy
    _atom_site_disorder_assembly
    _atom_site_disorder_group
    Zn Zn1 0.52129(4) 0.61159(3) 0.44189(8) 0.03665(16) Uani d . 1 . .
    O O1 0.7644(3) 0.37686(19) 0.3938(5) 0.0555(9) Uani d . 1 . .
    O O2 0.6145(2) 0.48166(16) 0.4439(4) 0.0310(6) Uani d . 1 . .
    O O3 0.6603(2) 0.67583(17) 0.3118(4) 0.0364(6) Uani d . 1 . .
    O O4 1.2058(2) 0.6122(2) 0.1104(5) 0.0506(8) Uani d . 1 . .
    O O5 1.1653(2) 0.4656(2) 0.2105(4) 0.0393(7) Uani d . 1 . .
    O O6 0.4498(3) 0.5753(2) 0.1270(5) 0.0564(8) Uani d . 1 . .
    H H6A 0.4933 0.5848 0.0249 0.068 Uiso d R 1 . .
    H H6B 0.3721 0.5766 0.1097 0.068 Uiso d R 1 . .
    O O7 0.4029(3) 0.72837(19) 0.4384(5) 0.0507(8) Uani d . 1 . .
    H H7B 0.3400 0.7042 0.4931 0.061 Uiso d R 1 . .
    H H7A 0.3907 0.7724 0.3504 0.061 Uiso d R 1 . .
    O O8 0.5896(3) 0.64083(19) 0.7437(4) 0.0493(8) Uani d . 1 . .
    H H8A 0.6412 0.5961 0.7716 0.059 Uiso d R 1 . .
    H H8B 0.6131 0.6997 0.7546 0.059 Uiso d R 1 . .
    N N1 1.1340(3) 0.5505(2) 0.1763(5) 0.0333(7) Uani d . 1 . .
    C C1 0.7233(3) 0.4611(2) 0.3858(5) 0.0271(8) Uani d . 1 . .
    C C2 0.8053(3) 0.5409(2) 0.3128(5) 0.0242(7) Uani d . 1 . .
    C C3 0.9258(3) 0.5143(3) 0.2764(5) 0.0273(8) Uani d . 1 . .
    H H3 0.9503 0.4496 0.2969 0.033 Uiso calc R 1 . .
    C C4 1.0097(3) 0.5813(3) 0.2108(5) 0.0281(8) Uani d . 1 . .
    C C5 0.9774(3) 0.6787(3) 0.1786(6) 0.0333(9) Uani d . 1 . .
    H H5A 1.0350 0.7236 0.1346 0.040 Uiso calc R 1 . .
    C C6 0.8604(3) 0.7068(3) 0.2126(6) 0.0336(9) Uani d . 1 . .
    H H6 0.8387 0.7719 0.1905 0.040 Uiso calc R 1 . .
    C C7 0.7692(3) 0.6412(2) 0.2803(5) 0.0268(8) Uani d . 1 . .
loop_
    _atom_site_aniso_label
    _atom_site_aniso_U_11
    _atom_site_aniso_U_22
    _atom_site_aniso_U_33
    _atom_site_aniso_U_12
    _atom_site_aniso_U_13
    _atom_site_aniso_U_23
    Zn1 0.0288(2) 0.0205(2) 0.0615(3) -0.00197(18) 0.01434(19) -0.0010(2)
    O1 0.0525(18) 0.0247(16) 0.092(2) 0.0100(12) 0.0359(17) 0.0158(15)
    O2 0.0268(13) 0.0184(12) 0.0483(17) -0.0017(10) 0.0091(11) -0.0007(11)
    O3 0.0268(14) 0.0236(13) 0.0593(19) 0.0032(10) 0.0096(12) 0.0079(12)
    O4 0.0274(14) 0.0560(19) 0.069(2) -0.0043(14) 0.0138(13) 0.0088(16)
    O5 0.0314(14) 0.0428(17) 0.0436(17) 0.0106(12) 0.0012(12) 0.0017(13)
    O6 0.0329(16) 0.076(2) 0.060(2) -0.0017(15) 0.0045(14) -0.0002(17)
    O7 0.0429(17) 0.0279(16) 0.082(2) 0.0012(12) 0.0102(16) 0.0103(14)
    O8 0.064(2) 0.0238(14) 0.061(2) -0.0075(13) 0.0134(15) -0.0095(13)
    N1 0.0264(16) 0.044(2) 0.0293(18) -0.0002(14) 0.0000(13) -0.0024(14)
    C1 0.0311(19) 0.0213(18) 0.029(2) 0.0013(14) 0.0042(15) -0.0004(14)
    C2 0.0243(17) 0.0244(18) 0.0240(19) -0.0004(13) 0.0021(14) 0.0008(14)
    C3 0.032(2) 0.0263(19) 0.023(2) 0.0022(14) 0.0015(15) 0.0017(15)
    C4 0.0221(17) 0.039(2) 0.023(2) 0.0008(14) 0.0012(14) 0.0003(15)
    C5 0.0287(19) 0.034(2) 0.037(2) -0.0037(15) 0.0050(16) 0.0027(17)
    C6 0.035(2) 0.0226(19) 0.044(2) 0.0003(15) 0.0051(17) 0.0069(16)
    C7 0.0271(18) 0.0243(18) 0.029(2) 0.0021(14) 0.0036(14) 0.0015(14)
_geom_special_details
;
All e.s.d.'s (except the e.s.d. in the dihedral angle between two l.s. planes)
are estimated using the full covariance matrix. The cell e.s.d.'s are taken
into account individually in the estimation of e.s.d.'s in distances, angles
and torsion angles; correlations between e.s.d.'s in cell parameters are only
used when they are defined by crystal symmetry. An approximate (isotropic)
treatment of cell e.s.d.'s is used for estimating e.s.d.'s involving l.s.
planes.
;
loop_
    _geom_bond_atom_site_label_1
    _geom_bond_atom_site_label_2
    _geom_bond_site_symmetry_2
    _geom_bond_distance
    _geom_bond_publ_flag
    Zn1 O3 . 1.969(2) ?
    Zn1 O2 . 2.041(2) ?
    Zn1 O7 . 2.047(3) ?
    Zn1 O2 3_666 2.107(2) ?
    Zn1 O8 . 2.150(3) ?
    Zn1 O6 . 2.260(3) ?
    O1 C1 . 1.234(4) ?
    O2 C1 . 1.285(4) ?
    O3 C7 . 1.297(4) ?
    O4 N1 . 1.237(4) ?
    O5 N1 . 1.226(4) ?
    O6 H6A . 0.8486 ?
    O6 H6B . 0.8486 ?
    O7 H7B . 0.8511 ?
    O7 H7A . 0.8457 ?
    O8 H8A . 0.8452 ?
    O8 H8B . 0.8448 ?
    N1 C4 . 1.440(4) ?
    C1 C2 . 1.497(5) ?
    C2 C3 . 1.386(5) ?
    C2 C7 . 1.439(5) ?
    C3 C4 . 1.372(5) ?
    C3 H3 . 0.9300 ?
    C4 C5 . 1.389(5) ?
    C5 C6 . 1.353(5) ?
    C5 H5A . 0.9300 ?
    C6 C7 . 1.418(5) ?
    C6 H6 . 0.9300 ?
loop_
    _geom_angle_atom_site_label_1
    _geom_angle_atom_site_label_2
    _geom_angle_atom_site_label_3
    _geom_angle_site_symmetry_1
    _geom_angle_site_symmetry_3
    _geom_angle
    _geom_angle_publ_flag
    O3 Zn1 O2 . . 90.14(10) ?
    O3 Zn1 O7 . . 97.96(11) ?
    O2 Zn1 O7 . . 170.84(10) ?
    O3 Zn1 O2 . 3_666 169.08(10) ?
    O2 Zn1 O2 . 3_666 79.97(10) ?
    O7 Zn1 O2 . 3_666 91.59(11) ?
    O3 Zn1 O8 . . 94.59(11) ?
    O2 Zn1 O8 . . 89.95(11) ?
    O7 Zn1 O8 . . 93.63(12) ?
    O2 Zn1 O8 3_666 . 90.07(10) ?
    O3 Zn1 O6 . . 86.38(11) ?
    O2 Zn1 O6 . . 88.33(11) ?
    O7 Zn1 O6 . . 87.93(12) ?
    O2 Zn1 O6 3_666 . 88.69(11) ?
    O8 Zn1 O6 . . 178.03(11) ?
    C1 O2 Zn1 . . 130.4(2) ?
    C1 O2 Zn1 . 3_666 129.6(2) ?
    Zn1 O2 Zn1 . 3_666 100.03(10) ?
    C7 O3 Zn1 . . 128.7(2) ?
    Zn1 O6 H6A . . 121.5 ?
    Zn1 O6 H6B . . 115.5 ?
    H6A O6 H6B . . 117.7 ?
    Zn1 O7 H7B . . 101.9 ?
    Zn1 O7 H7A . . 130.2 ?
    H7B O7 H7A . . 117.4 ?
    Zn1 O8 H8A . . 106.0 ?
    Zn1 O8 H8B . . 110.5 ?
    H8A O8 H8B . . 118.1 ?
    O5 N1 O4 . . 122.3(3) ?
    O5 N1 C4 . . 120.1(3) ?
    O4 N1 C4 . . 117.5(3) ?
    O1 C1 O2 . . 121.7(3) ?
    O1 C1 C2 . . 118.2(3) ?
    O2 C1 C2 . . 120.1(3) ?
    C3 C2 C7 . . 118.5(3) ?
    C3 C2 C1 . . 116.2(3) ?
    C7 C2 C1 . . 125.4(3) ?
    C4 C3 C2 . . 121.4(3) ?
    C4 C3 H3 . . 119.3 ?
    C2 C3 H3 . . 119.3 ?
    C3 C4 C5 . . 121.3(3) ?
    C3 C4 N1 . . 119.4(3) ?
    C5 C4 N1 . . 119.2(3) ?
    C6 C5 C4 . . 118.6(3) ?
    C6 C5 H5A . . 120.7 ?
    C4 C5 H5A . . 120.7 ?
    C5 C6 C7 . . 122.9(3) ?
    C5 C6 H6 . . 118.5 ?
    C7 C6 H6 . . 118.5 ?
    O3 C7 C6 . . 118.1(3) ?
    O3 C7 C2 . . 124.6(3) ?
    C6 C7 C2 . . 117.3(3) ?
loop_
    _geom_torsion_atom_site_label_1
    _geom_torsion_atom_site_label_2
    _geom_torsion_atom_site_label_3
    _geom_torsion_atom_site_label_4
    _geom_torsion_site_symmetry_1
    _geom_torsion_site_symmetry_2
    _geom_torsion_site_symmetry_3
    _geom_torsion_site_symmetry_4
    _geom_torsion
    _geom_torsion_publ_flag
    O3 Zn1 O2 C1 . . . . 2.4(3) ?
    O2 Zn1 O2 C1 3_666 . . . 177.8(4) ?
    O8 Zn1 O2 C1 . . . . -92.1(3) ?
    O6 Zn1 O2 C1 . . . . 88.8(3) ?
    O3 Zn1 O2 Zn1 . . . 3_666 -175.34(12) ?
    O2 Zn1 O2 Zn1 3_666 . . 3_666 0.0 ?
    O8 Zn1 O2 Zn1 . . . 3_666 90.08(11) ?
    O6 Zn1 O2 Zn1 . . . 3_666 -88.96(12) ?
    O2 Zn1 O3 C7 . . . . -8.9(3) ?
    O7 Zn1 O3 C7 . . . . 175.4(3) ?
    O2 Zn1 O3 C7 3_666 . . . -33.9(7) ?
    O8 Zn1 O3 C7 . . . . 81.0(3) ?
    O6 Zn1 O3 C7 . . . . -97.2(3) ?
    Zn1 O2 C1 O1 . . . . -178.2(3) ?
    Zn1 O2 C1 O1 3_666 . . . -1.1(5) ?
    Zn1 O2 C1 C2 . . . . 3.9(5) ?
    Zn1 O2 C1 C2 3_666 . . . -178.9(2) ?
    O1 C1 C2 C3 . . . . -5.5(5) ?
    O2 C1 C2 C3 . . . . 172.4(3) ?
    O1 C1 C2 C7 . . . . 175.2(4) ?
    O2 C1 C2 C7 . . . . -6.9(5) ?
    C7 C2 C3 C4 . . . . 0.0(5) ?
    C1 C2 C3 C4 . . . . -179.4(3) ?
    C2 C3 C4 C5 . . . . 0.1(6) ?
    C2 C3 C4 N1 . . . . 179.6(3) ?
    O5 N1 C4 C3 . . . . -2.0(5) ?
    O4 N1 C4 C3 . . . . 177.5(3) ?
    O5 N1 C4 C5 . . . . 177.5(3) ?
    O4 N1 C4 C5 . . . . -3.0(5) ?
    C3 C4 C5 C6 . . . . -0.2(6) ?
    N1 C4 C5 C6 . . . . -179.7(3) ?
    C4 C5 C6 C7 . . . . 0.2(6) ?
    Zn1 O3 C7 C6 . . . . -170.1(3) ?
    Zn1 O3 C7 C2 . . . . 8.7(5) ?
    C5 C6 C7 O3 . . . . 178.8(4) ?
    C5 C6 C7 C2 . . . . -0.1(6) ?
    C3 C2 C7 O3 . . . . -178.8(3) ?
    C1 C2 C7 O3 . . . . 0.5(6) ?
    C3 C2 C7 C6 . . . . 0.0(5) ?
    C1 C2 C7 C6 . . . . 179.3(3) ?
loop_
    _geom_hbond_atom_site_label_D
    _geom_hbond_atom_site_label_H
    _geom_hbond_atom_site_label_A
    _geom_hbond_site_symmetry_A
    _geom_hbond_distance_DH
    _geom_hbond_distance_HA
    _geom_hbond_distance_DA
    _geom_hbond_angle_DHA
    O8 H8B O3 4_576 0.84 1.81 2.651(3) 172.8
    O8 H8A O5 3_766 0.85 2.26 3.038(4) 152.6
    O7 H7A O8 4_575 0.85 2.58 3.023(4) 113.7
    O7 H7B O1 3_666 0.85 1.77 2.596(4) 163.4
    O6 H6B O4 1_455 0.85 1.87 2.696(4) 164.1
    O6 H6A O8 1_554 0.85 2.30 3.135(5) 168.1
data_global
_journal_date_recd_electronic     2009-10-14
_journal_date_accepted     2009-10-30
_journal_name_full     'Acta Crystallographica, Section E'
_journal_year     2009
_journal_volume     65
_journal_issue     12
_journal_page_first     m1516
_journal_page_last     m1516
_journal_paper_category     QM
_journal_coeditor_code     RZ2375
_publ_contact_author_name     'Li Qing-Shan'
_publ_contact_author_address
;
Key Laboratory of Metastable Materials Science and Technology,
 College of Materials Science and Engineering,
 Yanshan University,
 Qinhuangdao, Hebei Province, 066004,
 People's Republic of China
;
_publ_contact_author_email     qsli@ysu.edu.cn
_publ_contact_author_fax     '86335 8566335'
_publ_contact_author_phone     '86335 8074791'
_publ_section_title
;
Bis(\m-5-nitro-2-oxidobenzoato)bis[triaquazinc(II)]
;
loop_
    _publ_author_name
    _publ_author_address
    'Li Qing-Shan'
;
Key Laboratory of Metastable Materials Science and Technology,
 College of Materials Science and Engineering,
 Yanshan University,
 Qinhuangdao, Hebei Province 066004,
 People's Republic of China
;
    'Ma Yin'
;
Key Laboratory of Metastable Materials Science and Technology,
 College of Materials Science and Engineering,
 Yanshan University,
 Qinhuangdao, Hebei Province 066004,
 People's Republic of China
;
    'Hong Wei'
;
Key Laboratory of Metastable Materials Science and Technology,
 College of Materials Science and Engineering,
 Yanshan University,
 Qinhuangdao, Hebei Province 066004,
 People's Republic of China
;
    'Zhou Guang-Ju'
;
Key Laboratory of Metastable Materials Science and Technology,
 College of Materials Science and Engineering,
 Yanshan University,
 Qinhuangdao, Hebei Province 066004,
 People's Republic of China
;
