# Supplementary material for: Bis(μ-5-nitro-2-oxidobenzoato)bis­[triaqua­zinc(II)]
Source: Acta Crystallogr Sect E Struct Rep Online. 2009 Nov 4;65(Pt 12):m1516. doi: 10.1107/S1600536809045607 (PMC2971764; doi:10.1107/S1600536809045607)
Supplement: Supplementary file 2 [file e-65-m1516-Isup2.hkl]

# 
# h,k,l, Fc-squared, Fo-squared, sigma(Fo-squared) and status flag 
# 
data_I
_shelx_title ' 50912a in P2(1)/c' 
_shelx_refln_list_code          4 
_shelx_F_calc_maximum      255.34 
_exptl_crystal_F_000       608.00 
_reflns_d_resolution_high  0.7996 
 
loop_ 
 _symmetry_equiv_pos_as_xyz 
 'x, y, z' 
 '-x, y+1/2, -z+1/2' 
 '-x, -y, -z' 
 'x, -y-1/2, z-1/2' 
 
_cell_length_a    10.8575 
_cell_length_b    13.6452 
_cell_length_c     6.6367 
_cell_angle_alpha  90.000 
_cell_angle_beta   91.887 
_cell_angle_gamma  90.000 
 
_shelx_F_squared_multiplier     1.000 
 
loop_ 
 _refln_index_h 
 _refln_index_k 
 _refln_index_l 
 _refln_F_squared_calc 
 _refln_F_squared_meas 
 _refln_F_squared_sigma 
 _refln_observed_status 
   1   0   0    12843.42    13185.17    336.09 o 
   2   0   0     5694.92     5319.38    139.17 o 
   3   0   0    12742.67    13570.78    346.45 o 
   4   0   0     2637.47     2919.47     86.56 o 
   5   0   0      654.47      895.31     38.20 o 
   6   0   0     2256.29     2263.75     76.75 o 
   7   0   0      911.29      889.07     44.38 o 
   8   0   0     1275.17     1340.05     59.12 o 
   9   0   0      129.63      175.66     28.67 o 
  10   0   0      115.88      134.57     26.75 o 
  11   0   0       46.98      105.88     47.19 o 
  12   0   0        3.00       22.29     23.18 o 
  13   0   0       97.25      216.81     37.18 o 
   1   1   0      295.22      292.71      7.71 o 
   2   1   0        8.84       15.05      4.63 o 
   3   1   0     1270.58     1416.44     32.66 o 
   4   1   0       10.94        7.02      7.54 o 
   5   1   0        5.03       11.13      8.65 o 
   6   1   0     1381.14     1379.08     37.94 o 
   7   1   0     2354.36     2419.34    127.41 o 
   8   1   0      929.60      950.68     43.42 o 
   9   1   0     1393.43     1387.43     44.93 o 
  10   1   0      322.80      339.90     19.83 o 
  11   1   0      142.01      191.58     44.58 o 
  12   1   0      270.31      285.86     90.47 o 
  13   1   0      316.76      473.85     27.74 o 
   0   2   0     8520.96     8701.90    223.81 o 
   1   2   0      281.33      313.07     16.70 o 
   2   2   0        1.11       -3.85      3.85 o 
   3   2   0     3706.67     3529.36     50.62 o 
   4   2   0      383.73      384.90     12.78 o 
   5   2   0      114.39       85.19      7.42 o 
   6   2   0      103.26       67.52     17.53 o 
   7   2   0       36.60       42.01      8.48 o 
   8   2   0        5.56        3.84      7.27 o 
   9   2   0      241.54      257.80     67.08 o 
  10   2   0       15.40       24.75     26.89 o 
  11   2   0      279.20      279.21     40.99 o 
  12   2   0       45.63       40.74     18.83 o 
  13   2   0       47.32      101.03     32.79 o 
   1   3   0      733.34      740.02     13.79 o 
   2   3   0     2470.18     2428.24     58.15 o 
   3   3   0     2474.10     2575.33     58.73 o 
   4   3   0     1514.94     1656.95     29.59 o 
   5   3   0      645.47      673.01     15.90 o 
   6   3   0      586.65      576.21     18.88 o 
   7   3   0     1183.48     1139.22     24.26 o 
   8   3   0      803.67      798.94     26.50 o 
   9   3   0      238.54      266.14     18.41 o 
  10   3   0     1750.88     1712.08     43.88 o 
  11   3   0      405.00      480.21     31.17 o 
  12   3   0      738.24      743.04     38.06 o 
  13   3   0      771.84      823.02     84.98 o 
   0   4   0     9238.00     9132.92    167.28 o 
   1   4   0    11062.93    10683.60    137.97 o 
   2   4   0     3730.23     3400.33     89.24 o 
   3   4   0     6757.42     6560.77    281.47 o 
   4   4   0    18023.82    18813.54    269.30 o 
   5   4   0     1520.66     1433.67     27.53 o 
   6   4   0     1423.39     1395.00     23.87 o 
   7   4   0     2302.69     2247.28     46.87 o 
   8   4   0      581.99      600.58     22.96 o 
   9   4   0      406.75      389.27     20.66 o 
  10   4   0       28.06       39.77     24.04 o 
  11   4   0       81.49       93.20     19.58 o 
  12   4   0        0.02       -9.01     15.90 o 
  13   4   0        2.78       14.45     19.72 o 
   1   5   0     1356.62     1296.16     22.38 o 
   2   5   0     8461.29     8962.65    174.28 o 
   3   5   0     5038.81     5166.27     98.23 o 
   4   5   0       20.75       10.00      5.73 o 
   5   5   0      741.09      749.72     19.15 o 
   6   5   0      517.34      503.13     17.47 o 
   7   5   0       12.82       20.98     11.69 o 
   8   5   0        5.69        1.54      9.34 o 
   9   5   0      685.83      657.67     33.02 o 
  10   5   0        3.73        8.68     14.05 o 
  11   5   0      246.31      250.11     26.97 o 
  12   5   0       97.36      123.84     30.45 o 
   0   6   0      616.34      478.01     17.94 o 
   1   6   0     1938.28     1661.61     33.47 o 
   2   6   0     3061.99     2968.24     55.61 o 
   3   6   0     4181.21     3942.85     57.44 o 
   4   6   0     2507.59     2485.18     40.49 o 
   5   6   0      414.86      366.45     14.60 o 
   6   6   0      359.80      370.07     16.53 o 
   7   6   0        8.94        4.34     11.12 o 
   8   6   0       82.39       67.42     17.19 o 
   9   6   0        5.73       -2.14     15.24 o 
  10   6   0       49.86       -2.05     30.97 o 
  11   6   0        3.36        7.61     19.99 o 
  12   6   0       48.02       51.78     20.50 o 
   1   7   0     1263.90     1473.23     26.60 o 
   2   7   0     1647.54     1831.78     47.86 o 
   3   7   0     1232.52     1235.92     39.60 o 
   4   7   0      216.49      262.24     16.25 o 
   5   7   0     1376.32     1374.62     35.80 o 
   6   7   0     4490.66     4422.79    146.90 o 
   7   7   0      171.34      193.55     17.91 o 
   8   7   0      629.71      593.27     26.53 o 
   9   7   0     1633.38     1523.43     52.37 o 
  10   7   0     1569.88     1437.96     52.33 o 
  11   7   0      896.91      904.33     43.41 o 
  12   7   0      720.74      761.20     54.56 o 
   0   8   0     3940.46     4064.28    104.15 o 
   1   8   0     5494.04     5842.77     82.12 o 
   2   8   0     1147.24     1080.20     22.18 o 
   3   8   0     3168.80     3123.11     91.16 o 
   4   8   0     2225.88     2229.37     50.80 o 
   5   8   0      150.84      143.86     15.51 o 
   6   8   0      104.37      110.22     15.08 o 
   7   8   0     1900.55     1821.60     49.32 o 
   8   8   0      252.23      252.87     20.21 o 
   9   8   0      358.02      345.75     27.72 o 
  10   8   0      275.47      320.10     29.68 o 
  11   8   0       72.90       90.45     39.06 o 
   1   9   0       11.34        6.66      6.19 o 
   2   9   0      215.98      273.52     18.50 o 
   3   9   0       30.59       27.48     12.15 o 
   4   9   0      448.26      465.92     23.06 o 
   5   9   0      145.05      157.61     21.42 o 
   6   9   0        6.73       -0.06     12.28 o 
   7   9   0      169.43      160.41     17.02 o 
   8   9   0       42.34       33.40     13.69 o 
   9   9   0      123.37      111.82     20.43 o 
  10   9   0        0.83        5.50     17.55 o 
  11   9   0       18.83       13.62     19.39 o 
   0  10   0     1097.84     1151.93     79.22 o 
   1  10   0     1358.90     1408.45     36.60 o 
   2  10   0     2779.81     2741.68     56.71 o 
   3  10   0      814.91      783.04     28.27 o 
   4  10   0     1084.02     1114.15     36.27 o 
   5  10   0      899.34      881.38     50.75 o 
   6  10   0      709.84      669.04     33.17 o 
   7  10   0      645.91      613.73     27.18 o 
   8  10   0      144.84      140.11     17.80 o 
   9  10   0       17.39        5.42     14.18 o 
  10  10   0       24.00       -3.35     16.68 o 
   1  11   0       18.96       13.55     19.15 o 
   2  11   0       78.51       95.04     15.06 o 
   3  11   0     1088.92     1149.06     35.27 o 
   4  11   0      502.13      510.40     24.78 o 
   5  11   0      439.00      467.61     24.97 o 
   6  11   0     1930.46     1868.92     56.62 o 
   7  11   0     1533.71     1520.46     44.03 o 
   8  11   0      464.29      450.61     25.15 o 
   9  11   0      651.47      674.70     31.60 o 
  10  11   0      623.45      565.24     36.92 o 
   0  12   0     2067.49     2025.06     93.83 o 
   1  12   0      346.31      393.52     33.54 o 
   2  12   0       30.36        2.71     25.69 o 
   3  12   0     2342.05     2216.27     78.02 o 
   4  12   0      362.21      359.17     25.54 o 
   5  12   0      178.40      197.46     19.77 o 
   6  12   0       67.27       72.32     16.45 o 
   7  12   0       47.33       40.08     15.09 o 
   8  12   0      109.97      112.28     20.37 o 
   9  12   0      183.80      183.45     45.96 o 
   1  13   0        2.19      -20.02     20.02 o 
   2  13   0       10.18       -4.73     21.81 o 
   3  13   0        5.97       -4.36     20.38 o 
   4  13   0       73.70       53.12     23.52 o 
   5  13   0       72.94       70.72     16.41 o 
   6  13   0      121.83      147.96     18.55 o 
   7  13   0      343.07      365.24     28.91 o 
   8  13   0      170.45      207.23     24.05 o 
   0  14   0     1625.46     1766.20     92.12 o 
   1  14   0      804.91      815.60     74.01 o 
   2  14   0      402.78      442.68     37.38 o 
   3  14   0      758.59      746.13     42.82 o 
   4  14   0      883.70      839.37     45.56 o 
   5  14   0      565.99      537.20     63.17 o 
   6  14   0      986.65     1025.10     50.06 o 
   7  14   0      342.14      352.50     31.98 o 
   1  15   0        3.51      -21.13     21.13 o 
   2  15   0      480.29      488.13     38.62 o 
   3  15   0      331.16      373.85     36.62 o 
   4  15   0      104.33      146.80     28.35 o 
   5  15   0       54.21      105.05     34.16 o 
   6  15   0       82.02      116.38     26.71 o 
   0  16   0       10.15      -12.28     34.43 o 
   1  16   0       22.75       30.13     25.52 o 
   2  16   0       43.12       -6.39     33.06 o 
   3  16   0        8.82       -3.91     24.71 o 
   4  16   0       96.83       47.91     46.50 o 
 -13   1   1      120.31      171.39     24.44 o 
 -12   1   1       63.56       51.55     17.24 o 
 -11   1   1       34.59       15.69     14.07 o 
 -10   1   1       26.04       31.67     16.43 o 
  -9   1   1      342.85      356.92     25.65 o 
  -8   1   1        5.52        1.19     22.33 o 
  -7   1   1     1444.55     1502.95     43.59 o 
  -6   1   1      602.36      716.37     26.92 o 
  -5   1   1       19.84       15.50      7.95 o 
  -4   1   1     8066.54     7871.96    148.92 o 
  -3   1   1     2898.94     2811.32     58.68 o 
  -2   1   1      667.98      624.95     16.64 o 
  -1   1   1     7178.20     7148.19    107.43 o 
   0   1   1     8997.52     8961.08    463.26 o 
   1   1   1    13547.58    14494.65    315.76 o 
   2   1   1     2326.30     2536.47     36.70 o 
   3   1   1       60.58       64.39      5.22 o 
   4   1   1       28.47       20.43      4.50 o 
   5   1   1     5184.44     5202.11     73.55 o 
   6   1   1       17.71        8.19      5.94 o 
   7   1   1     1233.93     1291.15     26.96 o 
   8   1   1     2974.01     3005.97     50.24 o 
   9   1   1      884.03      838.93     23.24 o 
  10   1   1      653.51      652.17     21.29 o 
  11   1   1       87.23       34.40     15.64 o 
  12   1   1       59.03       40.54     24.56 o 
  13   1   1        5.31      -21.40     23.80 o 
 -13   2   1      219.73      291.14     29.58 o 
 -12   2   1      295.42      353.13     28.33 o 
 -11   2   1     1097.06     1203.56     46.04 o 
 -10   2   1     1234.45     1402.85     48.35 o 
  -9   2   1      230.15      221.70     21.26 o 
  -8   2   1     4796.41     4841.32     86.55 o 
  -7   2   1     7611.39     7951.17    157.88 o 
  -6   2   1     9839.26    10387.06    301.97 o 
  -5   2   1     3241.50     2901.46     87.76 o 
  -4   2   1    10922.07    10653.87    197.81 o 
  -3   2   1     5716.17     5224.15    122.75 o 
  -2   2   1     3799.32     3545.48    105.31 o 
  -1   2   1       59.79       49.75      5.91 o 
   0   2   1    11981.62    12019.27    153.84 o 
   1   2   1      676.43      718.61     30.66 o 
   2   2   1      560.62      539.75     12.79 o 
   3   2   1      183.18      234.90     11.44 o 
   4   2   1      161.67      188.64      8.70 o 
   5   2   1      586.11      700.06     16.62 o 
   6   2   1        7.64        4.89      6.03 o 
   7   2   1     1574.74     1591.24     30.85 o 
   8   2   1     1871.63     1871.82     37.36 o 
   9   2   1     2469.91     2618.32     47.85 o 
  10   2   1      666.73      763.09     23.75 o 
  11   2   1      686.32      669.80     57.72 o 
  12   2   1      524.62      457.29     41.29 o 
  13   2   1      211.67      138.28     31.21 o 
 -13   3   1      100.49      144.82     24.99 o 
 -12   3   1        2.50        1.03     17.06 o 
 -11   3   1      139.14      206.94     39.09 o 
 -10   3   1       26.18       33.38     14.89 o 
  -9   3   1     1685.24     1637.80     73.12 o 
  -8   3   1        5.77      -11.60     11.60 o 
  -7   3   1       90.58      110.45     16.05 o 
  -6   3   1       11.80       -0.33      9.28 o 
  -5   3   1     3598.77     3841.29     84.19 o 
  -4   3   1     1246.78     1311.31     25.45 o 
  -3   3   1     5325.03     5521.78    105.08 o 
  -2   3   1     4193.68     4047.02     56.98 o 
  -1   3   1      745.52      712.83     20.29 o 
   0   3   1     1446.22     1443.61     20.64 o 
   1   3   1     6663.10     6726.36    228.28 o 
   2   3   1       61.37       67.65      5.28 o 
   3   3   1      834.48      804.18     17.03 o 
   4   3   1     1193.94     1166.55     19.21 o 
   5   3   1      363.55      364.83     18.13 o 
   6   3   1     1911.04     1907.83     33.43 o 
   7   3   1     1419.49     1420.89     28.71 o 
   8   3   1      423.79      441.68     20.28 o 
   9   3   1      997.40      925.61     29.36 o 
  10   3   1      262.44      306.96     19.89 o 
  11   3   1       14.32       22.63     11.38 o 
  12   3   1      164.08      115.71     18.84 o 
  13   3   1       36.96       44.38     27.50 o 
 -13   4   1       10.21       48.97     20.94 o 
 -12   4   1        1.82       14.92     18.14 o 
 -11   4   1       69.83       85.74     30.21 o 
 -10   4   1      226.06      243.72     18.69 o 
  -9   4   1       38.99       35.00     11.75 o 
  -8   4   1      146.62      167.44     18.23 o 
  -7   4   1      497.15      495.17     26.11 o 
  -6   4   1       66.84       64.05      9.57 o 
  -5   4   1      561.80      503.10     20.36 o 
  -4   4   1     3122.10     3203.14     59.86 o 
  -3   4   1     4687.48     4657.99    123.94 o 
  -2   4   1     1280.76     1116.24     21.63 o 
  -1   4   1      526.84      481.52     14.82 o 
   0   4   1        0.41       -3.60      4.04 o 
   1   4   1       84.69       87.61      7.38 o 
   2   4   1     2048.37     2153.14     39.84 o 
   3   4   1       14.35       19.69      4.45 o 
   4   4   1      281.35      244.36      9.12 o 
   5   4   1      701.18      711.61     15.53 o 
   6   4   1      843.02      810.78     34.84 o 
   7   4   1      386.04      367.92     18.82 o 
   8   4   1      274.68      275.95     30.28 o 
   9   4   1      359.31      349.91     25.67 o 
  10   4   1       66.99       77.17     16.73 o 
  11   4   1      288.75      290.42     26.37 o 
  12   4   1      143.01      179.25     51.48 o 
  13   4   1       31.03       16.52     16.64 o 
 -12   5   1      105.71      128.56     22.06 o 
 -11   5   1        0.77       28.81     13.42 o 
 -10   5   1      315.47      308.22     26.14 o 
  -9   5   1        1.28       -9.88     10.39 o 
  -8   5   1      159.96      169.23     17.77 o 
  -7   5   1      441.73      476.26     21.40 o 
  -6   5   1      488.23      502.64     18.63 o 
  -5   5   1     2502.65     2509.91     46.11 o 
  -4   5   1     2918.20     2783.57     53.95 o 
  -3   5   1     9454.32     9696.48    420.97 o 
  -2   5   1     4030.98     3916.55     73.95 o 
  -1   5   1     4745.31     4965.74     61.32 o 
   0   5   1     1024.55     1073.93     20.30 o 
   1   5   1      165.28      170.77     12.75 o 
   2   5   1     4489.39     4815.36     78.81 o 
   3   5   1     2683.63     2685.78     49.36 o 
   4   5   1     9511.88     9610.10    127.59 o 
   5   5   1     5619.96     5552.39     78.56 o 
   6   5   1     3288.35     3270.00     51.85 o 
   7   5   1      600.56      560.26     29.19 o 
   8   5   1      929.47      931.49     37.26 o 
   9   5   1      304.29      304.04     25.34 o 
  10   5   1      171.09      199.74     22.89 o 
  11   5   1       98.57      112.33     16.28 o 
  12   5   1      197.64      192.28     24.33 o 
 -12   6   1      450.02      505.29     46.74 o 
 -11   6   1      636.44      616.61     34.50 o 
 -10   6   1     1445.73     1415.43     52.22 o 
  -9   6   1     1444.95     1354.91     48.96 o 
  -8   6   1      572.44      527.09     30.31 o 
  -7   6   1     2165.39     2051.62     65.08 o 
  -6   6   1     2040.22     2009.23     38.91 o 
  -5   6   1     2040.83     1861.78     41.24 o 
  -4   6   1     5561.10     5773.72    105.75 o 
  -3   6   1     3901.07     3736.49     70.29 o 
  -2   6   1     1530.17     1524.41     24.01 o 
  -1   6   1     2402.63     2345.70     37.51 o 
   0   6   1       77.47      165.87     14.06 o 
   1   6   1        3.24        1.00      4.39 o 
   2   6   1     1190.26     1327.00     30.58 o 
   3   6   1      123.34      165.41     13.11 o 
   4   6   1       13.72       10.79      8.75 o 
   5   6   1      129.45      158.18     14.39 o 
   6   6   1       36.38       37.54     11.80 o 
   7   6   1       94.49       81.02     13.98 o 
   8   6   1      190.47      202.16     21.73 o 
   9   6   1      114.59      109.90     19.65 o 
  10   6   1      701.24      774.79     37.32 o 
  11   6   1     1011.90     1008.40    121.20 o 
  12   6   1      251.32      259.76     25.92 o 
 -12   7   1       38.70       47.86     18.37 o 
 -11   7   1        0.84       -2.28     17.94 o 
 -10   7   1       16.12       38.91     19.41 o 
  -9   7   1      123.59      112.67     35.84 o 
  -8   7   1        1.17        1.87     11.78 o 
  -7   7   1       59.28       66.94     15.43 o 
  -6   7   1       59.27       51.04     11.16 o 
  -5   7   1       84.64       87.64     11.22 o 
  -4   7   1      373.87      376.75     24.83 o 
  -3   7   1      260.35      255.30     12.91 o 
  -2   7   1      288.90      301.76     10.41 o 
  -1   7   1        0.77        0.33      5.93 o 
   0   7   1     1408.65     1385.58     25.75 o 
   1   7   1      942.72      983.87     20.06 o 
   2   7   1      200.57      195.04     13.65 o 
   3   7   1      234.02      250.34     15.22 o 
   4   7   1       65.17       67.42     12.16 o 
   5   7   1      702.35      729.33     26.47 o 
   6   7   1        9.94        2.56     10.98 o 
   7   7   1       24.56       34.47     12.89 o 
   8   7   1      533.12      482.20     34.12 o 
   9   7   1       79.22       58.84     17.95 o 
  10   7   1       13.87       -5.95     20.68 o 
  11   7   1        0.35      -16.64     16.64 o 
  12   7   1        4.72       30.42     18.10 o 
 -11   8   1      299.96      305.50     30.02 o 
 -10   8   1      777.67      777.09     55.87 o 
  -9   8   1     1290.02     1220.90     47.39 o 
  -8   8   1      691.34      702.96     29.56 o 
  -7   8   1       47.49       66.52     15.05 o 
  -6   8   1      821.16      786.60     29.38 o 
  -5   8   1      548.30      541.14     24.30 o 
  -4   8   1      577.54      560.09     18.70 o 
  -3   8   1      965.87      849.32     21.29 o 
  -2   8   1     1480.22     1456.72     24.68 o 
  -1   8   1     1378.34     1450.15     28.25 o 
   0   8   1     1352.36     1314.07     25.94 o 
   1   8   1      230.91      252.18     26.22 o 
   2   8   1      101.16      138.22     18.71 o 
   3   8   1       76.25       73.48     12.92 o 
   4   8   1      137.83      160.69     16.08 o 
   5   8   1      762.44      739.94     27.69 o 
   6   8   1      178.43      194.29     22.04 o 
   7   8   1     1553.78     1492.26     40.16 o 
   8   8   1       82.13       64.67     18.26 o 
   9   8   1       77.78       93.16     19.64 o 
  10   8   1      338.26      375.86     29.84 o 
  11   8   1      368.40      389.48     51.44 o 
 -11   9   1       16.18       -1.13     17.75 o 
 -10   9   1       32.63       15.56     17.57 o 
  -9   9   1        8.75       21.92     14.01 o 
  -8   9   1      351.35      348.92     23.36 o 
  -7   9   1      262.35      317.31     21.30 o 
  -6   9   1       65.73       62.21     20.97 o 
  -5   9   1      339.57      333.83     20.85 o 
  -4   9   1      455.01      438.67     22.38 o 
  -3   9   1      860.80      858.76     27.85 o 
  -2   9   1     6543.32     6617.23     94.66 o 
  -1   9   1     4697.52     4722.46    144.80 o 
   0   9   1     5609.80     5714.27     82.23 o 
   1   9   1     4353.06     4431.54     79.78 o 
   2   9   1     2870.47     2839.49     57.34 o 
   3   9   1     4548.54     4599.38     83.49 o 
   4   9   1     2376.76     2207.05     49.72 o 
   5   9   1     1346.00     1374.71     37.99 o 
   6   9   1     2115.70     2059.29     88.84 o 
   7   9   1      299.38      328.46     21.23 o 
   8   9   1      828.35      898.49     89.10 o 
   9   9   1      783.53      766.13     38.35 o 
  10   9   1      227.67      246.87     28.43 o 
  11   9   1       64.62       56.19     20.64 o 
 -10  10   1      383.85      380.86     33.61 o 
  -9  10   1      416.34      352.53     24.49 o 
  -8  10   1      438.37      444.91     26.43 o 
  -7  10   1     2174.01     1989.43     51.21 o 
  -6  10   1      270.92      285.46     20.38 o 
  -5  10   1     1149.69     1159.24     36.78 o 
  -4  10   1      314.01      331.73     32.26 o 
  -3  10   1      998.57      934.69     47.87 o 
  -2  10   1       30.76       41.35     12.09 o 
  -1  10   1      134.22      151.16     11.73 o 
   0  10   1      173.67      209.24     16.73 o 
   1  10   1      479.17      545.55     28.48 o 
   2  10   1      569.07      583.12     25.04 o 
   3  10   1      681.79      668.18     27.43 o 
   4  10   1        1.02        6.32     12.23 o 
   5  10   1        0.48       -8.43     17.14 o 
   6  10   1      559.65      535.73     25.64 o 
   7  10   1      144.60      148.10     18.36 o 
   8  10   1      524.38      543.04     33.08 o 
   9  10   1       43.57       38.77     18.45 o 
  10  10   1       34.34       39.99     19.76 o 
 -10  11   1       11.86       14.60     16.45 o 
  -9  11   1        6.70       10.34     14.50 o 
  -8  11   1       38.65       17.86     14.29 o 
  -7  11   1        1.09       -4.97     13.40 o 
  -6  11   1       78.07      164.71     62.49 o 
  -5  11   1      636.17      682.27     28.33 o 
  -4  11   1       14.29        5.46     11.90 o 
  -3  11   1      532.22      479.58     24.07 o 
  -2  11   1        0.20       -7.70     18.71 o 
  -1  11   1        0.45        9.54     18.93 o 
   0  11   1       46.31       58.66     22.45 o 
   1  11   1       54.21       38.49     12.58 o 
   2  11   1      281.30      259.48     19.93 o 
   3  11   1     1228.76     1260.99     37.59 o 
   4  11   1       84.78       79.60     15.92 o 
   5  11   1        4.12        4.19     11.89 o 
   6  11   1      180.69      183.67     18.74 o 
   7  11   1       74.77       56.43     14.41 o 
   8  11   1       30.42       10.90     22.12 o 
   9  11   1        0.71       -0.62     27.64 o 
  10  11   1       23.60        9.12     32.96 o 
  -9  12   1      220.94      255.68     23.44 o 
  -8  12   1      408.93      419.54     26.38 o 
  -7  12   1      978.50      998.01     38.03 o 
  -6  12   1      847.06      829.64     32.79 o 
  -5  12   1     1023.46      970.25     34.66 o 
  -4  12   1      669.51      672.33     28.84 o 
  -3  12   1      233.96      290.33     35.74 o 
  -2  12   1      968.34      994.71     45.41 o 
  -1  12   1      238.94      240.51     49.69 o 
   0  12   1      307.03      255.85     28.51 o 
   1  12   1       85.81       91.68     24.20 o 
   2  12   1      126.11       96.15     15.47 o 
   3  12   1       85.80      114.99     18.68 o 
   4  12   1       62.14       76.40     15.15 o 
   5  12   1       58.47       93.10     15.82 o 
   6  12   1      157.80      186.40     19.47 o 
   7  12   1      178.14      218.46     25.18 o 
   8  12   1      547.42      521.47     33.59 o 
   9  12   1      102.18       98.14     23.97 o 
  -8  13   1       58.49       27.43     16.12 o 
  -7  13   1       51.21       26.40     14.55 o 
  -6  13   1      175.55      165.98     19.74 o 
  -5  13   1      259.98      272.77     29.71 o 
  -4  13   1     1022.07     1036.25     48.58 o 
  -3  13   1      575.41      519.31     37.12 o 
  -2  13   1      259.13      284.62     31.67 o 
  -1  13   1      793.68      863.92     52.92 o 
   0  13   1     1386.26     1425.33     55.48 o 
   1  13   1     1781.48     1869.37     64.98 o 
   2  13   1     1667.92     1727.57     62.32 o 
   3  13   1     1225.56     1391.65     80.59 o 
   4  13   1     1902.24     1829.52     49.14 o 
   5  13   1     1724.17     1849.45     51.73 o 
   6  13   1      633.01      632.15     30.24 o 
   7  13   1      533.88      519.73     34.05 o 
   8  13   1      177.57      151.98     34.30 o 
  -7  14   1        8.74       -9.28     20.11 o 
  -6  14   1      104.42       89.70     43.62 o 
  -5  14   1       10.51      -15.08     18.86 o 
  -4  14   1       63.18       76.16     26.10 o 
  -3  14   1      839.89      807.63     44.47 o 
  -2  14   1      131.23      139.55     66.16 o 
  -1  14   1       76.93       45.71     24.43 o 
   0  14   1        2.57       -5.06     24.90 o 
   1  14   1        1.21        2.70     22.19 o 
   2  14   1      110.77      106.14     27.37 o 
   3  14   1        0.00       -7.65     21.95 o 
   4  14   1      143.69      103.05     25.36 o 
   5  14   1        9.52       -7.91     21.67 o 
   6  14   1       51.20       45.85     17.20 o 
   7  14   1        6.56      -27.95     27.95 o 
  -6  15   1       19.17       21.85     39.75 o 
  -5  15   1       24.84       16.84     22.53 o 
  -4  15   1       47.49       24.91     23.13 o 
  -3  15   1       21.53       18.08     21.79 o 
  -2  15   1        4.36       -9.73     21.71 o 
  -1  15   1      384.85      396.64     68.25 o 
   0  15   1      398.08      423.76     38.69 o 
   1  15   1      334.98      414.78     38.71 o 
   2  15   1      656.95      674.86     44.05 o 
   3  15   1      195.43      163.95     29.29 o 
   4  15   1       22.36       -3.55     22.41 o 
   5  15   1      117.60      128.59     29.02 o 
   6  15   1       42.66      -26.75     32.37 o 
  -4  16   1      198.16      195.81     59.81 o 
  -3  16   1      261.24      263.22     34.00 o 
  -2  16   1      290.33      261.49     34.25 o 
  -1  16   1      627.29      621.83     51.96 o 
   0  16   1      158.17      127.15     30.97 o 
   1  16   1      204.64      183.46     32.08 o 
   2  16   1        7.24      -23.79     23.79 o 
   3  16   1       43.26       -9.39     24.57 o 
   4  16   1      153.49      179.00     30.60 o 
 -13   0   2       93.99       46.85     28.19 o 
 -12   0   2      747.28      809.91     56.45 o 
 -11   0   2      441.15      486.37     45.54 o 
 -10   0   2      121.22      139.92     28.67 o 
  -9   0   2       67.92       68.25     22.91 o 
  -8   0   2      901.41      843.59     50.35 o 
  -7   0   2        2.93       -2.47     18.38 o 
  -6   0   2      292.38      351.80     30.39 o 
  -5   0   2       52.80       43.83     15.43 o 
  -4   0   2        9.99        3.64     11.80 o 
  -3   0   2     2482.87     2463.42     79.36 o 
  -2   0   2     3606.24     3678.97    108.17 o 
  -1   0   2      338.41      295.97     25.24 o 
   0   0   2     1923.17     2194.65     50.12 o 
   1   0   2    65198.61    68265.07   1219.77 o 
   2   0   2     4321.19     4206.74     85.30 o 
   3   0   2     1153.41     1077.90     30.15 o 
   4   0   2    10751.82    10637.56    161.44 o 
   5   0   2     6251.69     6288.59    100.53 o 
   6   0   2      720.22      585.36     19.53 o 
   7   0   2     4379.13     4055.18     71.94 o 
   8   0   2     3442.23     3413.53    115.23 o 
   9   0   2     1826.66     1713.66     50.42 o 
  10   0   2     1231.86     1120.64     40.62 o 
  11   0   2      266.88      204.33     31.35 o 
  12   0   2        2.73       -6.31     19.82 o 
 -13   1   2       84.28       64.59     21.76 o 
 -12   1   2      278.52      277.46     27.39 o 
 -11   1   2      472.99      558.96     33.05 o 
 -10   1   2     1052.07     1051.58     42.24 o 
  -9   1   2     1168.46     1102.77     41.54 o 
  -8   1   2     1080.96     1165.98     62.55 o 
  -7   1   2     2689.63     2871.72     76.44 o 
  -6   1   2     3708.99     3677.18     82.83 o 
  -5   1   2     3860.93     4016.02     86.74 o 
  -4   1   2       22.72       46.23     10.34 o 
  -3   1   2       27.61       25.51      9.17 o 
  -2   1   2      562.56      593.01     22.79 o 
  -1   1   2      154.51      148.26      9.64 o 
   0   1   2       21.75       14.16      7.66 o 
   1   1   2    18424.04    18995.99    244.24 o 
   2   1   2     2130.51     2102.32     64.79 o 
   3   1   2      314.74      320.92     13.11 o 
   4   1   2        6.34        1.04      4.70 o 
   5   1   2        6.29        5.47      5.54 o 
   6   1   2      239.41      263.97     11.59 o 
   7   1   2        7.04       -0.01      6.57 o 
   8   1   2      253.93      280.85     15.25 o 
   9   1   2       19.65       11.81      8.94 o 
  10   1   2      264.89      286.00     18.92 o 
  11   1   2      110.61       92.09     17.41 o 
  12   1   2        2.20       26.89     21.74 o 
  13   1   2       26.01       25.31     24.76 o 
 -13   2   2        0.19      -16.62     17.69 o 
 -12   2   2       96.02      110.11     22.25 o 
 -11   2   2       60.63       60.53     17.64 o 
 -10   2   2      167.04      188.18     32.13 o 
  -9   2   2       80.45       73.16     24.11 o 
  -8   2   2      960.05      960.03     74.32 o 
  -7   2   2       53.63       99.98     16.26 o 
  -6   2   2        0.22       -0.21     10.55 o 
  -5   2   2        0.49        5.82      9.29 o 
  -4   2   2      846.00      959.80     30.73 o 
  -3   2   2     2642.09     2654.69     49.23 o 
  -2   2   2       77.91       95.82      9.66 o 
  -1   2   2      439.79      454.64     22.70 o 
   0   2   2       38.32       51.75      6.04 o 
   1   2   2    12468.86    12578.96    146.38 o 
   2   2   2        5.26        0.17      4.79 o 
   3   2   2      342.22      296.89     10.11 o 
   4   2   2     1617.28     1610.46     25.55 o 
   5   2   2      255.73      290.85     13.72 o 
   6   2   2       66.09      105.45      8.66 o 
   7   2   2       48.85       49.84      8.27 o 
   8   2   2        2.02        1.59      7.29 o 
   9   2   2        3.94        0.99      8.03 o 
  10   2   2       26.62       21.53     13.25 o 
  11   2   2      208.30      154.66     39.10 o 
  12   2   2       18.65       -3.07     15.16 o 
 -13   3   2      221.49      273.93     32.30 o 
 -12   3   2      479.42      525.73     28.17 o 
 -11   3   2      624.56      723.89     48.12 o 
 -10   3   2      343.48      406.93     27.58 o 
  -9   3   2     3017.89     2913.18     88.21 o 
  -8   3   2      868.95      863.41     35.72 o 
  -7   3   2     2856.49     2866.19    183.68 o 
  -6   3   2     7604.74     7442.56    285.99 o 
  -5   3   2     4876.35     4552.80    318.29 o 
  -4   3   2     1516.80     1383.61     33.29 o 
  -3   3   2     6852.17     6961.99    201.26 o 
  -2   3   2     4375.31     4376.67     68.21 o 
  -1   3   2      123.55      133.66      7.90 o 
   0   3   2      641.68      649.47     14.04 o 
   1   3   2      652.07      692.25     14.16 o 
   2   3   2     1061.09     1047.04     18.53 o 
   3   3   2        2.22        4.81      4.89 o 
   4   3   2      294.23      279.03      9.45 o 
   5   3   2      429.68      415.09     12.88 o 
   6   3   2        2.01        2.96      6.36 o 
   7   3   2        1.62        6.67      7.64 o 
   8   3   2       73.49      101.87     22.85 o 
   9   3   2      195.38      212.59     22.40 o 
  10   3   2       39.07       29.86     14.68 o 
  11   3   2      229.87      207.88     23.26 o 
  12   3   2       48.59        8.09     24.14 o 
 -12   4   2      446.34      457.17     33.72 o 
 -11   4   2      477.06      446.63     25.12 o 
 -10   4   2      101.18      124.85     16.82 o 
  -9   4   2      154.10      160.34     22.00 o 
  -8   4   2     1686.59     1611.19     41.89 o 
  -7   4   2       14.85       21.41     16.75 o 
  -6   4   2      984.57      925.26     28.60 o 
  -5   4   2      481.15      543.39     21.23 o 
  -4   4   2       40.82       37.65      8.01 o 
  -3   4   2     8377.32     8544.09    116.46 o 
  -2   4   2      624.58      627.34     14.51 o 
  -1   4   2      587.06      672.48     19.02 o 
   0   4   2     1441.78     1323.93     26.51 o 
   1   4   2     1182.81     1074.47     20.78 o 
   2   4   2     3074.12     2801.52     37.73 o 
   3   4   2     6926.72     6699.84     94.03 o 
   4   4   2     7191.85     7176.64     80.42 o 
   5   4   2     8834.98     9058.84    129.83 o 
   6   4   2     3041.57     2999.01     57.84 o 
   7   4   2     1873.38     1908.32     58.41 o 
   8   4   2     1104.86     1092.90     33.19 o 
   9   4   2      896.76      851.83     50.76 o 
  10   4   2       16.03        3.46     13.82 o 
  11   4   2       97.54       95.83     19.23 o 
  12   4   2      167.96      193.59     24.53 o 
 -12   5   2        9.02       19.15     22.60 o 
 -11   5   2       62.91       15.73     18.34 o 
 -10   5   2      429.63      424.30     24.64 o 
  -9   5   2        2.49       13.89     13.30 o 
  -8   5   2      267.57      293.39     20.61 o 
  -7   5   2      124.83      134.35     15.90 o 
  -6   5   2      507.98      464.01     19.52 o 
  -5   5   2     1293.90     1258.53     28.77 o 
  -4   5   2      626.03      611.65     18.77 o 
  -3   5   2      146.57      138.56      9.85 o 
  -2   5   2      362.09      335.92     13.80 o 
  -1   5   2     1196.98     1247.73     21.79 o 
   0   5   2      738.65      673.36     14.93 o 
   1   5   2      915.28      936.26     17.88 o 
   2   5   2     1141.30     1167.82     20.12 o 
   3   5   2       33.65       47.62      5.84 o 
   4   5   2      140.66      162.36      8.59 o 
   5   5   2     1310.78     1275.35     24.54 o 
   6   5   2        9.54        9.98      8.66 o 
   7   5   2      271.09      329.07     19.92 o 
   8   5   2      135.49      152.66     17.29 o 
   9   5   2        1.16        8.78     13.67 o 
  10   5   2      857.71      842.27     39.68 o 
  11   5   2       35.98       17.31     15.51 o 
  12   5   2       67.74       19.62     19.79 o 
 -12   6   2        4.94       26.39     19.48 o 
 -11   6   2       90.79       60.09     26.34 o 
 -10   6   2       27.07       17.40     16.58 o 
  -9   6   2      215.66      236.21     25.78 o 
  -8   6   2      296.69      293.57     22.68 o 
  -7   6   2       35.91       47.53     11.49 o 
  -6   6   2      245.62      268.88     16.46 o 
  -5   6   2      209.30      228.68     14.93 o 
  -4   6   2       44.74       47.29     14.49 o 
  -3   6   2      280.79      299.04     11.69 o 
  -2   6   2      996.17     1017.44     19.87 o 
  -1   6   2     1496.14     1492.84     25.61 o 
   0   6   2     3266.23     3323.24     52.04 o 
   1   6   2      769.00      770.54     20.36 o 
   2   6   2       42.98       27.56      5.19 o 
   3   6   2      918.17      926.42     22.86 o 
   4   6   2     1200.70     1170.43     26.58 o 
   5   6   2     1708.53     1683.63     34.06 o 
   6   6   2      524.73      538.82     23.14 o 
   7   6   2     1512.12     1577.27     44.14 o 
   8   6   2       23.14       28.98     13.30 o 
   9   6   2      237.69      308.80     24.65 o 
  10   6   2        1.35        6.36     15.17 o 
  11   6   2      235.28      262.29     27.64 o 
  12   6   2       22.53       18.73     20.95 o 
 -12   7   2       58.14       60.68     22.35 o 
 -11   7   2      447.36      542.26     45.37 o 
 -10   7   2     1151.44     1245.93     69.58 o 
  -9   7   2     2428.02     2477.43     78.64 o 
  -8   7   2     2789.03     2653.45     61.23 o 
  -7   7   2     1397.81     1443.51     48.68 o 
  -6   7   2     1063.15     1023.79     27.84 o 
  -5   7   2     3036.41     2955.49     62.11 o 
  -4   7   2     1771.62     1613.63     37.75 o 
  -3   7   2     2172.74     2005.61     41.22 o 
  -2   7   2     5902.30     5843.48     74.67 o 
  -1   7   2     5738.61     5811.47     93.07 o 
   0   7   2     1107.01     1066.31     20.60 o 
   1   7   2      468.15      430.43     14.78 o 
   2   7   2     2804.19     2931.34     48.72 o 
   3   7   2       18.52       38.60      9.61 o 
   4   7   2       38.38       37.83     10.17 o 
   5   7   2      513.40      522.96     19.62 o 
   6   7   2       17.93       18.26     11.51 o 
   7   7   2     1642.03     1717.50     44.39 o 
   8   7   2       27.89        8.62     17.70 o 
   9   7   2        7.88        6.75     18.70 o 
  10   7   2      325.19      370.85     28.92 o 
  11   7   2       91.67      122.46     21.93 o 
 -11   8   2      232.08      204.92     28.17 o 
 -10   8   2       75.88       98.79     26.17 o 
  -9   8   2      150.47      164.06     23.22 o 
  -8   8   2        0.89        2.59     12.82 o 
  -7   8   2        0.13       -6.14     11.35 o 
  -6   8   2     1452.08     1395.10     56.02 o 
  -5   8   2      152.58      144.17     16.32 o 
  -4   8   2        6.85        9.19      9.62 o 
  -3   8   2      953.62     1012.84     25.57 o 
  -2   8   2     1416.28     1464.64     26.26 o 
  -1   8   2      445.60      422.34     21.73 o 
   0   8   2     3141.74     3167.74     50.36 o 
   1   8   2     1461.68     1400.66     30.03 o 
   2   8   2      843.79      910.44     24.56 o 
   3   8   2      447.97      471.87     18.35 o 
   4   8   2     1102.55     1100.06     27.93 o 
   5   8   2     1490.15     1531.47     34.18 o 
   6   8   2      955.26      894.26     30.84 o 
   7   8   2      178.41      216.91     24.79 o 
   8   8   2      950.45      946.16     36.26 o 
   9   8   2      246.07      226.81     29.29 o 
  10   8   2      179.75      195.87     65.57 o 
  11   8   2      230.05      185.19     25.24 o 
 -11   9   2        2.86       28.16     21.26 o 
 -10   9   2       13.09       11.99     17.93 o 
  -9   9   2       15.97       -5.49     17.28 o 
  -8   9   2        1.70        0.61     13.52 o 
  -7   9   2       22.15       15.00     12.54 o 
  -6   9   2      571.10      554.26     26.03 o 
  -5   9   2      217.85      241.82     30.84 o 
  -4   9   2      154.49      138.27     13.16 o 
  -3   9   2       21.41       19.18      9.85 o 
  -2   9   2      112.68      138.14     12.27 o 
  -1   9   2      946.43      957.29     25.07 o 
   0   9   2       19.48       12.19      9.04 o 
   1   9   2      142.70      153.46     13.60 o 
   2   9   2      507.54      515.68     20.28 o 
   3   9   2      474.46      484.62     19.59 o 
   4   9   2      394.15      361.65     27.95 o 
   5   9   2        3.45      -12.97     13.78 o 
   6   9   2       35.52       35.53     17.59 o 
   7   9   2       59.50       61.50     14.65 o 
   8   9   2       87.32       92.44     16.25 o 
   9   9   2      117.23       92.84     17.57 o 
  10   9   2       29.46       22.21     17.38 o 
 -10  10   2       59.97       63.69     38.58 o 
  -9  10   2       15.23       23.59     13.87 o 
  -8  10   2      174.20      182.98     20.47 o 
  -7  10   2        0.11        6.30     12.56 o 
  -6  10   2       56.56       91.97     15.46 o 
  -5  10   2      125.34       99.21     15.40 o 
  -4  10   2       66.78       51.28     18.12 o 
  -3  10   2      423.18      413.02     22.91 o 
  -2  10   2        3.37       -1.65     17.43 o 
  -1  10   2     1739.88     1678.91     42.21 o 
   0  10   2     1907.03     1970.76     39.48 o 
   1  10   2      969.92     1075.25     28.58 o 
   2  10   2     1097.89     1144.49     29.67 o 
   3  10   2     2013.73     1966.38     44.23 o 
   4  10   2      844.77      970.10     61.81 o 
   5  10   2      399.02      397.45     27.26 o 
   6  10   2      186.32      226.29     24.15 o 
   7  10   2      535.43      549.06     26.70 o 
   8  10   2      549.99      575.71     29.01 o 
   9  10   2       75.46      112.28     18.10 o 
  10  10   2      143.33      142.24     24.26 o 
  -9  11   2      559.14      508.71     28.98 o 
  -8  11   2      786.15      781.32     32.83 o 
  -7  11   2      771.82      738.11     40.48 o 
  -6  11   2     2012.17     1933.13     50.43 o 
  -5  11   2     2407.90     2383.47     56.01 o 
  -4  11   2     1334.71     1248.23     50.25 o 
  -3  11   2     1232.48     1222.90     50.11 o 
  -2  11   2     4300.15     3999.65     99.91 o 
  -1  11   2      393.34      387.38     21.81 o 
   0  11   2      447.57      482.28     20.36 o 
   1  11   2     1185.10     1191.98     30.50 o 
   2  11   2      550.00      500.91     20.77 o 
   3  11   2      439.67      495.60     21.18 o 
   4  11   2       93.67       76.07     35.60 o 
   5  11   2        2.08      -12.74     12.74 o 
   6  11   2        0.47      -17.82     27.06 o 
   7  11   2      139.08      159.77     18.89 o 
   8  11   2      290.60      358.49     31.66 o 
   9  11   2       83.54       87.87     23.07 o 
  -9  12   2       88.23       34.57     19.00 o 
  -8  12   2        0.22        7.61     14.97 o 
  -7  12   2       40.68       92.92     19.06 o 
  -6  12   2       25.39       15.22     20.60 o 
  -5  12   2        0.37        3.00     24.01 o 
  -4  12   2      136.71      162.53     36.97 o 
  -3  12   2       43.80       37.00     40.81 o 
  -2  12   2      882.21      883.14     44.31 o 
  -1  12   2        1.73      -11.11     22.15 o 
   0  12   2      109.93      122.85     37.52 o 
   1  12   2      940.64      997.46     28.47 o 
   2  12   2      236.65      287.63     17.49 o 
   3  12   2      200.46      193.16     16.06 o 
   4  12   2     1005.37      993.57     29.71 o 
   5  12   2      625.08      577.33     33.37 o 
   6  12   2      162.85      161.69     18.84 o 
   7  12   2      238.28      262.96     40.57 o 
   8  12   2       62.52       36.68     28.14 o 
  -8  13   2       10.11       -8.69     24.56 o 
  -7  13   2       18.31       28.62     34.30 o 
  -6  13   2      260.50      248.29     31.37 o 
  -5  13   2      565.82      537.25     40.67 o 
  -4  13   2      300.07      296.13     33.02 o 
  -3  13   2       73.84       50.15     24.74 o 
  -2  13   2        2.71      -19.11     19.11 o 
  -1  13   2       22.21       35.97     28.98 o 
   0  13   2       97.35       67.60     24.18 o 
   1  13   2       24.05       17.42     23.42 o 
   2  13   2        0.29        0.30     16.61 o 
   3  13   2      133.78      117.65     16.91 o 
   4  13   2      131.31      158.71     17.83 o 
   5  13   2       22.89        5.66     13.68 o 
   6  13   2       15.44        7.17     24.60 o 
   7  13   2        0.62       17.58     15.45 o 
   8  13   2        6.75      -12.25     15.82 o 
  -7  14   2       26.45      -16.42     23.12 o 
  -6  14   2       98.19      106.23     27.73 o 
  -5  14   2       85.37      144.03     28.33 o 
  -4  14   2       71.42       75.55     24.71 o 
  -3  14   2      349.36      396.65     49.69 o 
  -2  14   2      295.31      235.70     50.28 o 
  -1  14   2       75.53       65.29     26.10 o 
   0  14   2      721.20      757.83     43.41 o 
   1  14   2     1494.46     1368.32     86.53 o 
   2  14   2      735.54      736.60     44.08 o 
   3  14   2      515.53      513.64     44.29 o 
   4  14   2      864.31      899.58     43.84 o 
   5  14   2      225.79      276.33     32.99 o 
   6  14   2      121.11      126.01     18.01 o 
  -5  15   2      485.86      406.05     57.27 o 
  -4  15   2      365.56      359.08     36.62 o 
  -3  15   2      828.57      803.11     46.98 o 
  -2  15   2      731.76      750.75     45.96 o 
  -1  15   2      951.48     1026.50     51.42 o 
   0  15   2      207.71      215.25     32.64 o 
   1  15   2      242.36      266.44     33.70 o 
   2  15   2      207.16      207.01     49.38 o 
   3  15   2       21.20        5.27     24.50 o 
   4  15   2       25.16       36.63     22.70 o 
   5  15   2        0.07      -16.71     28.74 o 
  -3  16   2       61.52       33.10     50.07 o 
  -2  16   2        2.88      -21.74     22.67 o 
  -1  16   2        1.56       23.18     24.84 o 
   0  16   2       23.39        1.85     24.19 o 
   1  16   2        7.59      -24.00     24.00 o 
   2  16   2       13.52      -15.29     28.57 o 
   3  16   2      126.76      206.05     45.06 o 
 -12   1   3      568.82      586.22     35.69 o 
 -11   1   3      464.08      455.49     42.25 o 
 -10   1   3      766.07      682.20     49.80 o 
  -9   1   3      950.11      972.46     98.67 o 
  -8   1   3      219.15      280.33     25.90 o 
  -7   1   3      552.06      582.96     31.62 o 
  -6   1   3        1.51       13.16     13.97 o 
  -5   1   3       89.05       96.78     16.07 o 
  -4   1   3      581.93      586.30     27.11 o 
  -3   1   3      301.83      306.08     21.61 o 
  -2   1   3      283.75      326.53     21.81 o 
  -1   1   3        5.28        3.33      8.76 o 
   0   1   3     2599.48     2473.29     36.44 o 
   1   1   3     1329.97     1252.93     28.12 o 
   2   1   3     5986.19     6302.17    197.50 o 
   3   1   3     2536.09     2550.81     47.42 o 
   4   1   3      501.54      521.11     17.09 o 
   5   1   3       80.88       85.96     10.47 o 
   6   1   3     2062.80     2062.42     50.14 o 
   7   1   3       14.70       12.57      8.54 o 
   8   1   3      144.80      130.34     12.96 o 
   9   1   3      628.78      613.03     21.58 o 
  10   1   3      300.91      277.42     16.82 o 
  11   1   3      303.73      269.35     25.21 o 
  12   1   3       40.36       59.47     26.89 o 
 -12   2   3       58.77       36.15     19.24 o 
 -11   2   3      180.55      185.71     23.92 o 
 -10   2   3     1150.73     1173.23     46.17 o 
  -9   2   3     1639.66     1728.69     55.42 o 
  -8   2   3       19.99        2.07     13.62 o 
  -7   2   3     1229.72     1251.22     44.94 o 
  -6   2   3     2943.22     2850.48     71.68 o 
  -5   2   3     2971.89     2949.89     71.88 o 
  -4   2   3      997.32      885.33     33.25 o 
  -3   2   3     5951.14     5996.32    138.28 o 
  -2   2   3     6183.58     6234.72    102.82 o 
  -1   2   3     5436.00     5256.15     76.04 o 
   0   2   3     3693.80     3439.99     46.37 o 
   1   2   3    11746.06    11884.21    141.40 o 
   2   2   3     5944.45     5996.77     75.75 o 
   3   2   3     3816.42     3700.26     62.90 o 
   4   2   3      453.87      421.64     13.66 o 
   5   2   3       49.46       74.88     10.15 o 
   6   2   3       31.52       27.53      9.42 o 
   7   2   3       37.86       29.09      9.96 o 
   8   2   3        0.39        6.75      9.31 o 
   9   2   3        0.06       -3.54     10.53 o 
  10   2   3       53.38       40.12     16.92 o 
  11   2   3       51.62       42.03     15.58 o 
  12   2   3       89.68       71.30     41.46 o 
 -12   3   3      255.16      277.64     34.74 o 
 -11   3   3      131.89      219.55     26.21 o 
 -10   3   3        5.68      -14.14     14.14 o 
  -9   3   3        1.45       15.43     15.30 o 
  -8   3   3      742.87      714.92     49.45 o 
  -7   3   3      170.90      155.69     20.32 o 
  -6   3   3      286.29      305.11     24.51 o 
  -5   3   3      867.19      911.42     36.37 o 
  -4   3   3      581.55      652.68     33.54 o 
  -3   3   3       42.71       45.10     10.46 o 
  -2   3   3      601.73      689.20     27.13 o 
  -1   3   3      212.50      201.10     10.37 o 
   0   3   3       22.45       15.27      6.07 o 
   1   3   3      821.51      903.84     17.93 o 
   2   3   3     1185.88     1146.23     21.87 o 
   3   3   3      916.47      941.61     22.03 o 
   4   3   3     1213.19     1228.74     23.18 o 
   5   3   3     1330.25     1344.73     25.36 o 
   6   3   3      346.78      334.35     16.42 o 
   7   3   3      273.63      289.75     20.07 o 
   8   3   3      244.57      285.37     19.25 o 
   9   3   3       55.43       60.94     16.50 o 
  10   3   3      367.13      391.78     30.00 o 
  11   3   3        1.00       11.47     16.53 o 
  12   3   3        3.25        2.68     16.56 o 
 -12   4   3       18.48       22.23     16.85 o 
 -11   4   3       18.72       -1.69     16.06 o 
 -10   4   3        0.45      -17.86     17.86 o 
  -9   4   3       36.93       56.62     17.10 o 
  -8   4   3      120.61      102.60     27.88 o 
  -7   4   3      245.00      295.92     25.21 o 
  -6   4   3      815.53      826.26     35.35 o 
  -5   4   3      284.85      326.45     17.72 o 
  -4   4   3       20.88        3.16      9.45 o 
  -3   4   3      714.14      664.44     20.05 o 
  -2   4   3     1548.83     1536.32     27.02 o 
  -1   4   3      237.38      235.97     11.37 o 
   0   4   3      308.83      281.79     15.89 o 
   1   4   3      251.74      254.18     11.11 o 
   2   4   3      264.98      284.45     11.10 o 
   3   4   3     2214.55     2317.61     39.15 o 
   4   4   3      420.91      433.19     14.54 o 
   5   4   3      416.21      435.02     15.55 o 
   6   4   3      285.72      323.57     20.73 o 
   7   4   3       40.14       23.55     12.82 o 
   8   4   3       96.53      100.89     17.91 o 
   9   4   3        5.25       -6.57     14.60 o 
  10   4   3      374.18      352.31     28.33 o 
  11   4   3      106.43       50.39     17.52 o 
  12   4   3       23.66       20.37     18.76 o 
 -12   5   3      461.69      485.54     37.35 o 
 -11   5   3      489.64      467.72     27.37 o 
 -10   5   3      219.94      221.64     21.72 o 
  -9   5   3     1307.90     1227.56     39.62 o 
  -8   5   3      952.46      918.69     60.34 o 
  -7   5   3       66.17       45.00     14.08 o 
  -6   5   3      186.03      179.62     15.47 o 
  -5   5   3       57.20       53.44     11.65 o 
  -4   5   3      308.39      354.38     16.94 o 
  -3   5   3       90.84      106.88      9.52 o 
  -2   5   3      320.64      397.44     22.21 o 
  -1   5   3      630.81      692.65     31.03 o 
   0   5   3      922.39      995.56     20.51 o 
   1   5   3     1378.82     1460.22     25.33 o 
   2   5   3      813.99      796.18     17.70 o 
   3   5   3     1936.55     2042.08     47.68 o 
   4   5   3      894.00      961.44     28.88 o 
   5   5   3     1952.36     1985.91     39.39 o 
   6   5   3     1367.83     1283.42     30.41 o 
   7   5   3     1162.09     1191.34     55.25 o 
   8   5   3      246.63      233.59     24.25 o 
   9   5   3      230.40      247.40     38.07 o 
  10   5   3      185.81      189.32     24.18 o 
  11   5   3       27.08       40.23     18.51 o 
 -11   6   3       88.45       93.17     29.19 o 
 -10   6   3      647.34      674.46     39.05 o 
  -9   6   3      750.08      805.51     61.86 o 
  -8   6   3     1096.44     1061.73     35.51 o 
  -7   6   3      740.05      769.56     29.55 o 
  -6   6   3     1517.63     1522.03     35.91 o 
  -5   6   3     1833.75     1797.48     38.23 o 
  -4   6   3     1316.78     1276.25     30.50 o 
  -3   6   3     3014.44     2846.93     47.89 o 
  -2   6   3     4263.05     4007.35     55.70 o 
  -1   6   3     3116.27     3040.95     44.64 o 
   0   6   3     3477.60     3497.85     49.27 o 
   1   6   3     1387.92     1398.17     25.48 o 
   2   6   3      947.10      946.82     20.07 o 
   3   6   3      129.52      123.02     14.45 o 
   4   6   3      128.58      135.66     15.03 o 
   5   6   3      472.63      505.51     23.26 o 
   6   6   3      122.01      116.15     15.45 o 
   7   6   3       27.30       21.96     15.08 o 
   8   6   3       34.37       25.03     15.48 o 
   9   6   3       23.84       38.85     16.84 o 
  10   6   3        9.18       33.59     16.53 o 
  11   6   3       85.93       71.44     28.22 o 
 -11   7   3       92.54       99.88     24.12 o 
 -10   7   3        9.58      -13.05     19.05 o 
  -9   7   3       21.57       -5.70     17.04 o 
  -8   7   3        3.87       -7.01     12.35 o 
  -7   7   3      187.09      183.57     16.93 o 
  -6   7   3        0.18       15.94     11.48 o 
  -5   7   3        0.14        5.03     10.35 o 
  -4   7   3      504.42      496.00     23.16 o 
  -3   7   3      587.33      595.05     21.33 o 
  -2   7   3      703.05      720.90     19.40 o 
  -1   7   3       17.69       15.20      7.70 o 
   0   7   3      456.27      504.17     16.36 o 
   1   7   3      501.15      530.07     19.86 o 
   2   7   3      508.86      516.87     19.54 o 
   3   7   3      508.46      485.27     24.38 o 
   4   7   3      609.05      576.25     24.79 o 
   5   7   3        6.20       -2.89     12.02 o 
   6   7   3      101.49       71.77     15.66 o 
   7   7   3       43.41       32.49     15.59 o 
   8   7   3       89.48      106.45     20.21 o 
   9   7   3      101.89      145.75     30.93 o 
  10   7   3       84.97       85.17     20.30 o 
  11   7   3        4.61       20.61     18.13 o 
 -11   8   3       32.83       28.29     21.09 o 
 -10   8   3      160.93      171.91     43.86 o 
  -9   8   3      244.61      281.06     46.68 o 
  -8   8   3      653.48      637.78     30.19 o 
  -7   8   3      849.31      784.90     31.63 o 
  -6   8   3       68.17      105.48     13.87 o 
  -5   8   3      228.03      241.47     17.08 o 
  -4   8   3      918.29      897.83     26.39 o 
  -3   8   3      670.42      668.34     22.80 o 
  -2   8   3      477.07      457.03     18.76 o 
  -1   8   3     2434.91     2407.82     38.72 o 
   0   8   3     2139.29     2077.10     40.07 o 
   1   8   3      982.69      906.61     25.29 o 
   2   8   3      225.29      202.70     14.54 o 
   3   8   3       29.42       33.83     14.83 o 
   4   8   3      188.33      210.76     18.89 o 
   5   8   3      246.74      263.89     20.05 o 
   6   8   3       19.81       24.31     12.10 o 
   7   8   3      304.74      339.58     28.47 o 
   8   8   3       79.08       81.63     19.30 o 
   9   8   3        0.57       -0.41     26.27 o 
  10   8   3        2.69       23.78     17.26 o 
 -10   9   3      168.99      166.22     26.09 o 
  -9   9   3      601.31      539.78     70.24 o 
  -8   9   3      942.66      867.92     48.36 o 
  -7   9   3       63.03       42.16     21.93 o 
  -6   9   3       45.67       23.20     13.70 o 
  -5   9   3      213.56      171.43     15.01 o 
  -4   9   3       21.39       13.26     10.38 o 
  -3   9   3       21.66       14.71     10.62 o 
  -2   9   3      106.88       79.39     15.12 o 
  -1   9   3     1110.96     1143.58     28.72 o 
   0   9   3      767.91      753.68     23.74 o 
   1   9   3     1200.22     1194.94     35.78 o 
   2   9   3      688.58      728.30     24.13 o 
   3   9   3      375.49      406.32     22.61 o 
   4   9   3      674.93      715.93     27.82 o 
   5   9   3      581.52      626.72     27.23 o 
   6   9   3      547.73      559.25     26.46 o 
   7   9   3     1207.95     1154.29     39.93 o 
   8   9   3      538.29      558.16     34.31 o 
   9   9   3      501.79      479.68     33.87 o 
  10   9   3      300.80      338.82     32.99 o 
 -10  10   3      238.63      314.55     41.36 o 
  -9  10   3      313.34      369.87     27.96 o 
  -8  10   3      251.50      247.58     23.46 o 
  -7  10   3      304.75      364.84     24.00 o 
  -6  10   3     2138.80     1997.76     51.76 o 
  -5  10   3      130.35      146.70     17.64 o 
  -4  10   3      320.34      315.30     32.53 o 
  -3  10   3      367.49      380.94     22.82 o 
  -2  10   3     1622.26     1570.13     66.87 o 
  -1  10   3      942.97      955.69     32.56 o 
   0  10   3      473.90      448.85     20.24 o 
   1  10   3      363.61      329.05     18.63 o 
   2  10   3      535.95      493.37     20.76 o 
   3  10   3      276.60      272.01     21.72 o 
   4  10   3      103.36       85.67     14.97 o 
   5  10   3       31.45       14.55     13.88 o 
   6  10   3       38.86       14.10     13.39 o 
   7  10   3       39.34       16.46     13.99 o 
   8  10   3        9.86       10.06     18.31 o 
   9  10   3       34.48       39.96     30.66 o 
  -9  11   3       12.94       14.16     32.94 o 
  -8  11   3        8.72       20.14     17.42 o 
  -7  11   3        1.24       -4.69     14.65 o 
  -6  11   3        0.13      -12.96     12.96 o 
  -5  11   3       93.02       42.64     20.91 o 
  -4  11   3      213.83      247.86     28.74 o 
  -3  11   3        0.52       -5.38     17.05 o 
  -2  11   3        0.04       15.83     14.51 o 
  -1  11   3        9.56       -6.80     11.43 o 
   0  11   3       51.90       76.49     15.31 o 
   1  11   3       41.48        7.50     15.43 o 
   2  11   3       14.58        9.50     11.20 o 
   3  11   3        1.58      -11.61     11.61 o 
   4  11   3      681.18      668.62     29.27 o 
   5  11   3       42.42       48.11     13.84 o 
   6  11   3       41.32       33.34     14.88 o 
   7  11   3        1.42       -2.17     17.76 o 
   8  11   3       25.69       31.27     17.73 o 
  -8  12   3      110.03      132.28     21.56 o 
  -7  12   3      555.99      554.02     38.94 o 
  -6  12   3     1288.97     1106.91     49.52 o 
  -5  12   3     1181.56     1200.46    137.52 o 
  -4  12   3     2103.40     1953.85    115.44 o 
  -3  12   3     1515.77     1409.97     73.15 o 
  -2  12   3      155.05      163.43     26.87 o 
  -1  12   3      323.52      340.61     45.37 o 
   0  12   3      145.81      157.79     18.11 o 
   1  12   3      129.98      153.68     20.06 o 
   2  12   3      204.70      213.86     20.00 o 
   3  12   3      563.02      524.83     26.03 o 
   4  12   3      288.61      335.27     24.07 o 
   5  12   3       73.11       71.61     18.83 o 
   6  12   3       96.80      114.32     27.71 o 
   7  12   3       10.69        1.41     17.66 o 
   8  12   3       23.04       35.29     19.64 o 
  -7  13   3       27.99       -6.75     23.42 o 
  -6  13   3       93.03       49.19     24.11 o 
  -5  13   3       51.90       11.46     30.15 o 
  -4  13   3       36.07      -30.45     32.03 o 
  -3  13   3      103.36       85.71     26.12 o 
  -2  13   3       27.92       15.60     21.60 o 
  -1  13   3       12.11       14.62     20.10 o 
   0  13   3      118.12      140.08     33.06 o 
   1  13   3      364.02      377.32     34.21 o 
   2  13   3      412.21      473.09     25.42 o 
   3  13   3      491.61      478.59     25.60 o 
   4  13   3      197.10      266.36     24.58 o 
   5  13   3      606.22      580.92     28.68 o 
   6  13   3      462.72      467.04     34.03 o 
   7  13   3      143.19      166.18     28.31 o 
  -6  14   3       71.01       92.97     64.85 o 
  -5  14   3      142.32      156.97     28.85 o 
  -4  14   3       10.33       22.82     24.08 o 
  -3  14   3       73.70       87.40     24.52 o 
  -2  14   3      525.25      549.38     92.39 o 
  -1  14   3      162.28      153.10     60.87 o 
   0  14   3       95.23       92.22     33.03 o 
   1  14   3       19.58       30.11     33.75 o 
   2  14   3       80.15       72.91     35.26 o 
   3  14   3       25.07       15.20     18.34 o 
   4  14   3       13.02        8.49     20.00 o 
   5  14   3        1.62        9.05     14.86 o 
  -4  15   3       14.31      -12.13     22.59 o 
  -3  15   3       22.98        2.88     21.54 o 
  -2  15   3      131.26       78.26     27.76 o 
  -1  15   3        5.74      -11.78     23.09 o 
   0  15   3       17.97       -8.82     25.76 o 
   1  15   3       55.28       27.30     34.36 o 
   2  15   3        5.43       27.16     35.67 o 
   3  15   3       14.62       45.96     37.31 o 
   4  15   3       62.71       56.52     32.37 o 
 -12   0   4      181.94      133.89     36.76 o 
 -11   0   4      973.95      907.38     61.87 o 
 -10   0   4      795.09      820.54     57.41 o 
  -9   0   4      810.37      965.34     60.02 o 
  -8   0   4      463.68      485.07     42.94 o 
  -7   0   4      470.79      536.58     46.98 o 
  -6   0   4      550.02      616.28     50.07 o 
  -5   0   4     1926.23     1847.96     80.52 o 
  -4   0   4     1833.72     1841.37     79.08 o 
  -3   0   4      356.22      423.20     38.82 o 
  -2   0   4       31.35       36.70     23.73 o 
  -1   0   4      134.92      160.98     27.64 o 
   0   0   4       62.06       58.31     24.62 o 
   1   0   4      395.00      533.49     67.53 o 
   2   0   4     2077.85     1923.95     54.39 o 
   3   0   4      161.23      201.79     20.68 o 
   4   0   4        4.30        4.63     13.93 o 
   5   0   4      817.29      749.14     33.19 o 
   6   0   4      691.40      623.41     31.49 o 
   7   0   4      265.75      271.75     22.98 o 
   8   0   4      337.71      379.93     34.71 o 
   9   0   4      676.82      653.25     34.31 o 
  10   0   4      356.58      366.24     28.62 o 
  11   0   4      549.60      612.37     51.85 o 
 -12   1   4       13.24        8.79     20.17 o 
 -11   1   4       18.01       -9.65     17.13 o 
 -10   1   4       47.38       51.57     19.28 o 
  -9   1   4      260.57      265.56     28.40 o 
  -8   1   4      605.38      537.59     32.49 o 
  -7   1   4       86.01       95.31     32.55 o 
  -6   1   4      361.25      409.64     63.79 o 
  -5   1   4      878.36      861.80     44.31 o 
  -4   1   4     1991.34     1867.13     56.54 o 
  -3   1   4     1026.61      914.12     58.99 o 
  -2   1   4     3827.48     3711.36     87.42 o 
  -1   1   4     2869.57     2778.87     83.68 o 
   0   1   4     1531.10     1519.98     56.53 o 
   1   1   4       43.14       37.88     10.22 o 
   2   1   4     2824.96     2946.39     51.45 o 
   3   1   4      547.37      532.59     19.98 o 
   4   1   4        4.97       -9.55      9.55 o 
   5   1   4       27.65       42.49     11.47 o 
   6   1   4      140.41      164.20     14.60 o 
   7   1   4       21.23       10.67     10.19 o 
   8   1   4      116.42      115.75     13.66 o 
   9   1   4       36.11       38.98     14.15 o 
  10   1   4       37.50       16.53     13.57 o 
  11   1   4       10.16      -11.72     18.31 o 
 -12   2   4        2.35      -17.85     19.09 o 
 -11   2   4       54.38       73.93     20.40 o 
 -10   2   4       22.24      -17.24     21.47 o 
  -9   2   4        3.74        0.08     15.93 o 
  -8   2   4      146.30      127.17     21.27 o 
  -7   2   4      444.58      398.61     29.31 o 
  -6   2   4       93.71      108.02     20.69 o 
  -5   2   4      144.87      167.99     22.67 o 
  -4   2   4        1.70       12.77     16.02 o 
  -3   2   4      103.37      132.73     24.56 o 
  -2   2   4     1970.93     2063.36     58.93 o 
  -1   2   4       88.97      104.34     17.34 o 
   0   2   4       16.65       18.56      9.22 o 
   1   2   4      405.85      390.13     16.18 o 
   2   2   4     3747.98     3716.11     52.90 o 
   3   2   4        0.25        2.91      9.74 o 
   4   2   4       21.71        8.66      9.52 o 
   5   2   4       14.72       16.78     10.43 o 
   6   2   4        1.06       -7.70      9.51 o 
   7   2   4        5.02       -5.32      9.38 o 
   8   2   4       27.52       23.75     12.09 o 
   9   2   4       10.34       -2.58     12.17 o 
  10   2   4       46.31       59.79     24.42 o 
  11   2   4        3.73       15.92     23.49 o 
 -11   3   4        0.70      -19.66     19.66 o 
 -10   3   4       22.83       20.44     18.36 o 
  -9   3   4        5.48       -2.37     15.91 o 
  -8   3   4      852.16      750.08     65.44 o 
  -7   3   4      215.80      237.27     25.15 o 
  -6   3   4     1409.04     1325.67     47.98 o 
  -5   3   4     4128.06     4184.25     98.98 o 
  -4   3   4     3603.72     3434.33     90.68 o 
  -3   3   4      647.83      581.02     31.48 o 
  -2   3   4     4214.51     4233.51     67.51 o 
  -1   3   4     4200.80     4062.47     57.02 o 
   0   3   4      446.59      416.74     14.81 o 
   1   3   4       52.36       51.31     10.28 o 
   2   3   4     2349.52     2380.71     43.83 o 
   3   3   4      524.47      525.75     20.25 o 
   4   3   4      279.76      284.08     16.33 o 
   5   3   4      499.24      531.17     20.43 o 
   6   3   4      357.66      361.46     17.88 o 
   7   3   4        9.96       -3.61     11.74 o 
   8   3   4       93.02      109.30     16.16 o 
   9   3   4        4.23        7.78     14.42 o 
  10   3   4        3.99        4.05     15.95 o 
  11   3   4        0.77      -23.70     23.70 o 
 -11   4   4      404.17      413.33     29.87 o 
 -10   4   4      554.63      563.19     29.29 o 
  -9   4   4      238.53      279.52     37.62 o 
  -8   4   4      457.01      442.06     31.83 o 
  -7   4   4     1941.34     1792.71     58.03 o 
  -6   4   4      665.99      664.36     46.40 o 
  -5   4   4      669.61      658.29     39.30 o 
  -4   4   4      862.35      850.92     46.95 o 
  -3   4   4      846.79      889.99     55.11 o 
  -2   4   4      236.83      262.16     14.06 o 
  -1   4   4       22.12       19.68      8.62 o 
   0   4   4       16.36       23.67      8.18 o 
   1   4   4      785.79      826.73     23.31 o 
   2   4   4       25.41       12.24      9.59 o 
   3   4   4       82.17       88.57     13.04 o 
   4   4   4      897.27      893.52     35.59 o 
   5   4   4      546.17      502.13     25.41 o 
   6   4   4      343.16      347.11     22.88 o 
   7   4   4      340.73      364.31     23.40 o 
   8   4   4      515.24      544.97     67.26 o 
   9   4   4       61.99       43.13     17.06 o 
  10   4   4      290.60      254.76     28.25 o 
  11   4   4      130.27      172.36     24.44 o 
 -11   5   4       33.21       -0.33     18.71 o 
 -10   5   4        0.20      -14.64     14.64 o 
  -9   5   4      241.44      249.42     22.75 o 
  -8   5   4       15.35       25.10     17.85 o 
  -7   5   4        3.55        2.36     12.59 o 
  -6   5   4        6.67        6.98     14.45 o 
  -5   5   4      131.34      146.59     15.60 o 
  -4   5   4      654.95      684.50     24.47 o 
  -3   5   4      269.97      268.92     14.85 o 
  -2   5   4      685.76      664.04     19.94 o 
  -1   5   4      276.80      283.87     16.27 o 
   0   5   4      180.77      181.79     12.26 o 
   1   5   4      130.78      129.28     12.71 o 
   2   5   4       36.11       28.18     10.51 o 
   3   5   4      451.69      469.18     22.67 o 
   4   5   4       50.49       38.57     15.87 o 
   5   5   4        2.59       -0.88     14.13 o 
   6   5   4      481.22      518.67     25.37 o 
   7   5   4      199.93      185.69     24.23 o 
   8   5   4      116.86      125.65     21.43 o 
   9   5   4      208.15      235.74     41.05 o 
  10   5   4      146.59      141.13     25.45 o 
 -11   6   4        2.13      -18.00     20.89 o 
 -10   6   4      121.15      156.51     20.42 o 
  -9   6   4       42.89       34.99     16.06 o 
  -8   6   4      527.95      495.28     26.84 o 
  -7   6   4      602.93      565.97     28.10 o 
  -6   6   4       27.30       25.74     13.81 o 
  -5   6   4       26.53       18.65     11.84 o 
  -4   6   4        2.33       -3.90     11.28 o 
  -3   6   4        0.62       -8.75      8.75 o 
  -2   6   4       13.55       18.12      9.26 o 
  -1   6   4      154.44      169.57     12.97 o 
   0   6   4      219.02      241.75     13.61 o 
   1   6   4        2.74       12.54     10.24 o 
   2   6   4        3.70       -4.70     11.44 o 
   3   6   4      175.23      202.06     17.80 o 
   4   6   4      108.36      116.87     34.71 o 
   5   6   4       79.06       80.41     20.10 o 
   6   6   4      433.40      424.58     28.78 o 
   7   6   4       87.96       73.97     19.06 o 
   8   6   4      809.31      800.99     69.00 o 
   9   6   4       13.86        4.19     16.13 o 
  10   6   4      138.85      147.23     24.93 o 
 -10   7   4       19.02       21.69     21.42 o 
  -9   7   4      360.48      392.95     40.97 o 
  -8   7   4      377.47      429.34     25.92 o 
  -7   7   4      788.58      752.95     31.19 o 
  -6   7   4      453.22      464.81     22.44 o 
  -5   7   4      875.61      906.48     28.05 o 
  -4   7   4     1027.94     1010.72     28.82 o 
  -3   7   4      860.00      810.53     25.70 o 
  -2   7   4     1479.46     1441.76     29.73 o 
  -1   7   4     2744.46     2741.21     51.77 o 
   0   7   4     3164.56     3124.73     64.07 o 
   1   7   4     2511.08     2343.63     54.56 o 
   2   7   4      551.24      536.38     24.74 o 
   3   7   4      773.30      747.86     28.12 o 
   4   7   4       80.68       96.16     19.68 o 
   5   7   4      103.37      160.24     22.38 o 
   6   7   4      704.88      686.29     35.71 o 
   7   7   4      288.52      306.59     40.88 o 
   8   7   4       45.67       16.02     15.73 o 
   9   7   4       91.41      137.04     23.27 o 
  10   7   4       88.31       99.33     22.90 o 
 -10   8   4      303.52      333.69     43.42 o 
  -9   8   4      232.01      168.86     25.66 o 
  -8   8   4      701.08      677.35     38.05 o 
  -7   8   4      516.52      486.71     23.34 o 
  -6   8   4      465.95      432.15     22.02 o 
  -5   8   4        1.79      -10.61     10.61 o 
  -4   8   4      490.27      481.77     21.15 o 
  -3   8   4      122.10      122.65     14.47 o 
  -2   8   4        0.18       -0.64     10.93 o 
  -1   8   4        7.76       -4.42     10.93 o 
   0   8   4      108.88      111.99     15.89 o 
   1   8   4      527.66      524.04     24.70 o 
   2   8   4      448.43      430.40     22.58 o 
   3   8   4       78.93       72.64     14.49 o 
   4   8   4      152.24      144.23     17.49 o 
   5   8   4       35.13        4.91     16.30 o 
   6   8   4       41.47       12.62     16.02 o 
   7   8   4      171.28      149.04     24.78 o 
   8   8   4      151.72      142.80     23.16 o 
   9   8   4      172.25      190.90     38.27 o 
  -9   9   4       14.11       10.82     21.24 o 
  -8   9   4       38.63       16.44     19.18 o 
  -7   9   4        7.98       18.73     17.30 o 
  -6   9   4       50.20       48.69     13.27 o 
  -5   9   4      433.47      392.04     20.91 o 
  -4   9   4       17.64       31.42     11.66 o 
  -3   9   4       65.55       65.87     20.35 o 
  -2   9   4        0.01       14.51     12.65 o 
  -1   9   4      752.02      722.13     31.62 o 
   0   9   4      445.75      479.73     39.95 o 
   1   9   4        1.58       -3.64     11.39 o 
   2   9   4       17.84       11.42     11.90 o 
   3   9   4       11.98        3.93     12.28 o 
   4   9   4        1.14       -5.35     12.91 o 
   5   9   4       36.32       41.70     16.30 o 
   6   9   4        7.32       29.71     17.29 o 
   7   9   4       21.17       20.63     17.96 o 
   8   9   4        0.78       -0.71     17.47 o 
   9   9   4        0.42       13.44     23.42 o 
  -9  10   4      219.32      172.53     27.98 o 
  -8  10   4      134.67       88.01     20.40 o 
  -7  10   4      343.44      320.03     25.24 o 
  -6  10   4       79.83       62.88     15.77 o 
  -5  10   4       27.15       27.97     20.08 o 
  -4  10   4      466.40      471.22     26.32 o 
  -3  10   4       85.17       99.05     17.49 o 
  -2  10   4       64.06       56.31     17.64 o 
  -1  10   4      488.27      500.09     25.23 o 
   0  10   4        2.98        1.47     11.44 o 
   1  10   4      213.24      241.83     19.65 o 
   2  10   4        0.62       -1.43     11.68 o 
   3  10   4       48.73       39.13     15.66 o 
   4  10   4      493.11      482.22     25.80 o 
   5  10   4      211.35      229.15     27.09 o 
   6  10   4      128.43      125.70     24.54 o 
   7  10   4       53.90       79.44     19.91 o 
   8  10   4      113.24      129.11     24.06 o 
  -8  11   4      132.25      130.17     24.88 o 
  -7  11   4      203.03      262.12     31.95 o 
  -6  11   4      407.18      452.01     36.81 o 
  -5  11   4     1204.73     1205.95     51.79 o 
  -4  11   4      629.73      571.44     36.23 o 
  -3  11   4      653.49      673.89     29.19 o 
  -2  11   4      351.03      384.03     33.74 o 
  -1  11   4     1501.27     1523.52     43.66 o 
   0  11   4      254.23      312.69     26.73 o 
   1  11   4      438.89      497.35     27.23 o 
   2  11   4      973.90     1006.93     34.43 o 
   3  11   4      658.85      688.70     30.00 o 
   4  11   4      370.73      363.36     28.33 o 
   5  11   4      470.30      540.77     45.27 o 
   6  11   4      220.79      235.54     32.72 o 
   7  11   4       48.93       48.10     19.35 o 
  -7  12   4       88.95       71.07     23.91 o 
  -6  12   4       51.16       52.11     22.76 o 
  -5  12   4       78.24       58.52     22.10 o 
  -4  12   4       29.27       21.35     42.56 o 
  -3  12   4        1.24       -2.24     20.87 o 
  -2  12   4        4.23       -8.58     19.18 o 
  -1  12   4       10.51       31.77     17.03 o 
   0  12   4       13.39        3.97     17.18 o 
   1  12   4       11.98       35.83     20.20 o 
   2  12   4      181.11      198.75     21.56 o 
   3  12   4      108.91       98.05     17.68 o 
   4  12   4       73.76       83.69     20.32 o 
   5  12   4       30.66       21.29     33.23 o 
   6  12   4      139.41      119.98     27.20 o 
  -6  13   4       19.66       17.46     31.76 o 
  -5  13   4        5.23       14.30     45.00 o 
  -4  13   4      251.87      288.60     68.59 o 
  -3  13   4       53.73       35.89     40.02 o 
  -2  13   4       33.93        5.35     19.87 o 
  -1  13   4       11.88       16.05     30.11 o 
   0  13   4       10.06       42.53     29.77 o 
   1  13   4       81.27      133.94     21.87 o 
   2  13   4      102.07      109.42     21.64 o 
   3  13   4       23.14        9.74     14.62 o 
   4  13   4      510.36      480.63     27.80 o 
   5  13   4        0.91        4.52     19.00 o 
  -4  14   4       73.66        3.16     44.27 o 
  -3  14   4        4.59      -19.99     19.99 o 
  -2  14   4        0.68       10.67     22.16 o 
  -1  14   4       18.49       14.06     32.99 o 
   0  14   4       62.66       44.24     31.48 o 
   1  14   4        8.20       57.27     33.20 o 
   2  14   4      137.61      125.45     38.07 o 
   3  14   4       65.37       38.16     20.54 o 
 -11   1   5      299.89      344.68     35.26 o 
 -10   1   5      284.85      277.28     31.82 o 
  -9   1   5      863.72      865.60     63.69 o 
  -8   1   5     1977.74     1961.36     69.00 o 
  -7   1   5       33.59       11.17     18.48 o 
  -6   1   5      922.45      926.69     57.31 o 
  -5   1   5      573.97      594.84     36.07 o 
  -4   1   5      459.95      504.69     33.76 o 
  -3   1   5      633.15      687.16     38.55 o 
  -2   1   5      172.22      253.57     29.03 o 
  -1   1   5       22.86        4.82     25.38 o 
   0   1   5      152.79      152.33     18.88 o 
   1   1   5      122.03      125.41     16.74 o 
   2   1   5        5.23       25.16     12.77 o 
   3   1   5      294.74      314.61     23.38 o 
   4   1   5       60.72       46.43     12.76 o 
   5   1   5       40.35       31.86     11.60 o 
   6   1   5        0.65        0.66     10.61 o 
   7   1   5      512.19      450.18     21.00 o 
   8   1   5        0.72        8.51     12.80 o 
   9   1   5       23.61       16.05     17.11 o 
  10   1   5       76.55       51.84     16.09 o 
 -10   2   5       28.68       20.37     19.78 o 
  -9   2   5       48.80        2.90     20.16 o 
  -8   2   5      243.96      241.39     28.69 o 
  -7   2   5       34.34       23.97     17.68 o 
  -6   2   5      116.32       83.95     30.25 o 
  -5   2   5      930.99      917.10     42.08 o 
  -4   2   5      792.79      825.42     40.94 o 
  -3   2   5      372.04      402.35     32.12 o 
  -2   2   5      961.40      945.66     41.89 o 
  -1   2   5     1427.63     1466.24     48.83 o 
   0   2   5      456.54      476.96     25.42 o 
   1   2   5      288.91      339.39     23.29 o 
   2   2   5      435.84      495.77     22.27 o 
   3   2   5     1105.64     1096.76     30.22 o 
   4   2   5     1497.27     1480.39     41.41 o 
   5   2   5      574.81      590.26     25.27 o 
   6   2   5      307.42      372.55     19.33 o 
   7   2   5      465.48      453.16     25.58 o 
   8   2   5      101.29      125.01     17.39 o 
   9   2   5       39.94       29.54     14.57 o 
  10   2   5       59.48       28.13     18.51 o 
 -10   3   5      199.10      195.97     27.52 o 
  -9   3   5      158.78      148.38     30.63 o 
  -8   3   5      301.43      291.68     29.64 o 
  -7   3   5      479.25      493.31     32.67 o 
  -6   3   5      218.50      242.02     27.17 o 
  -5   3   5      165.61      218.57     31.62 o 
  -4   3   5      459.60      503.81     33.12 o 
  -3   3   5      125.09      107.38     23.81 o 
  -2   3   5      103.45      135.98     20.39 o 
  -1   3   5       69.30       57.52     16.71 o 
   0   3   5        9.13       -4.55     10.58 o 
   1   3   5        3.08       -8.52     13.10 o 
   2   3   5      696.91      725.75     28.48 o 
   3   3   5      335.02      369.42     24.05 o 
   4   3   5       13.78       14.06     10.85 o 
   5   3   5       30.10       14.42     15.98 o 
   6   3   5      157.06      127.89     18.19 o 
   7   3   5       53.62       29.35     14.95 o 
   8   3   5      125.98      103.71     17.46 o 
   9   3   5       15.87        8.99     15.37 o 
  10   3   5        1.39      -17.41     35.80 o 
 -10   4   5        0.15        8.16     24.61 o 
  -9   4   5       14.48        8.45     36.04 o 
  -8   4   5       95.84      112.79     23.61 o 
  -7   4   5        4.33      -14.78     14.78 o 
  -6   4   5       81.33       66.10     19.49 o 
  -5   4   5      154.38      164.23     18.83 o 
  -4   4   5      137.44      138.26     28.40 o 
  -3   4   5       42.45       48.60     15.47 o 
  -2   4   5        0.72       -2.99     11.82 o 
  -1   4   5       68.26       96.92     14.31 o 
   0   4   5       11.84       -0.01     10.81 o 
   1   4   5       16.67       27.87     13.95 o 
   2   4   5      774.43      798.04     29.88 o 
   3   4   5       26.89        6.57     12.32 o 
   4   4   5      487.09      489.88     32.25 o 
   5   4   5       41.97       53.66     21.85 o 
   6   4   5       24.50       29.50     16.59 o 
   7   4   5       45.26       56.48     15.54 o 
   8   4   5       98.74       91.92     18.06 o 
   9   4   5        1.21       18.53     21.81 o 
  10   4   5       23.93        5.88     18.16 o 
 -10   5   5      235.45      279.55     28.17 o 
  -9   5   5      317.66      366.71     27.80 o 
  -8   5   5      695.51      745.17     41.27 o 
  -7   5   5     1516.33     1515.25     52.61 o 
  -6   5   5      709.02      696.67     33.72 o 
  -5   5   5      955.67      993.43     35.12 o 
  -4   5   5      865.59      870.10     32.42 o 
  -3   5   5        2.76        6.77     10.88 o 
  -2   5   5      403.93      452.66     21.97 o 
  -1   5   5      116.77      126.47     15.47 o 
   0   5   5       11.22       14.92     12.22 o 
   1   5   5        0.08       -3.19     15.16 o 
   2   5   5        6.55      -12.96     14.82 o 
   3   5   5       78.03       70.30     18.53 o 
   4   5   5       62.71       48.46     18.16 o 
   5   5   5       51.61       54.36     36.97 o 
   6   5   5      116.17       92.53     20.88 o 
   7   5   5       86.07       72.21     17.03 o 
   8   5   5      124.31      128.41     24.34 o 
   9   5   5      158.54      156.69     25.11 o 
  -9   6   5       93.55       94.47     19.24 o 
  -8   6   5       67.92       40.61     17.32 o 
  -7   6   5      112.24      113.43     21.03 o 
  -6   6   5      399.21      402.41     49.40 o 
  -5   6   5      252.67      234.03     21.67 o 
  -4   6   5      564.95      591.60     24.21 o 
  -3   6   5      637.05      693.21     24.84 o 
  -2   6   5      283.58      284.18     18.62 o 
  -1   6   5      347.79      346.22     20.08 o 
   0   6   5      879.64      874.24     26.86 o 
   1   6   5      616.61      589.60     33.74 o 
   2   6   5      553.77      562.12     45.48 o 
   3   6   5      611.63      592.91     33.86 o 
   4   6   5      240.59      245.34     26.80 o 
   5   6   5      209.33      241.11     26.73 o 
   6   6   5      321.35      350.93     30.15 o 
   7   6   5      142.49      126.86     24.97 o 
   8   6   5      152.78      150.16     25.69 o 
   9   6   5       10.78       17.79     17.98 o 
  -9   7   5        9.43      -15.85     15.85 o 
  -8   7   5        1.62      -15.32     16.14 o 
  -7   7   5       24.64       18.26     15.01 o 
  -6   7   5       54.58       30.17     15.13 o 
  -5   7   5       34.97       25.39     13.06 o 
  -4   7   5        3.43      -11.89     11.89 o 
  -3   7   5       11.45        1.58     11.40 o 
  -2   7   5        8.41       -2.59     10.93 o 
  -1   7   5      222.43      236.49     20.27 o 
   0   7   5      127.99      128.04     17.28 o 
   1   7   5       75.11       84.37     18.16 o 
   2   7   5        6.72      -16.80     18.79 o 
   3   7   5       10.63       -1.18     15.37 o 
   4   7   5       25.61       24.90     17.17 o 
   5   7   5        3.80       -2.59     16.80 o 
   6   7   5       51.90       42.93     19.63 o 
   7   7   5       19.53       43.79     22.87 o 
   8   7   5       80.25       78.42     20.64 o 
   9   7   5       10.02      -15.98     26.20 o 
  -9   8   5       45.25       13.03     25.04 o 
  -8   8   5        1.20      -15.93     15.93 o 
  -7   8   5        9.48       21.69     15.27 o 
  -6   8   5      104.47       77.28     14.93 o 
  -5   8   5        7.16       -8.46     11.57 o 
  -4   8   5        1.39      -11.45     11.45 o 
  -3   8   5      265.17      282.42     21.60 o 
  -2   8   5      427.87      418.33     29.77 o 
  -1   8   5       28.60       22.69     13.50 o 
   0   8   5      713.69      716.71     29.59 o 
   1   8   5     1075.57     1091.56     37.62 o 
   2   8   5      328.53      347.85     38.48 o 
   3   8   5      112.89      105.74     21.54 o 
   4   8   5        6.75       -2.06     15.85 o 
   5   8   5        9.38       37.14     18.40 o 
   6   8   5      177.68      237.37     28.07 o 
   7   8   5        1.72       -9.99     17.54 o 
   8   8   5      170.77      180.26     28.84 o 
  -8   9   5      424.42      394.54     48.80 o 
  -7   9   5      788.97      754.59     41.48 o 
  -6   9   5      247.57      260.44     19.72 o 
  -5   9   5      300.65      308.45     24.26 o 
  -4   9   5      148.18      156.79     24.52 o 
  -3   9   5      207.04      254.67     26.93 o 
  -2   9   5       64.05       67.94     19.64 o 
  -1   9   5      525.05      599.32     35.56 o 
   0   9   5       46.97       27.67     14.38 o 
   1   9   5       65.98       70.62     19.49 o 
   2   9   5        2.75        6.58     16.28 o 
   3   9   5        8.40        4.34     15.60 o 
   4   9   5       21.36       -5.86     16.39 o 
   5   9   5      130.03      135.48     24.65 o 
   6   9   5        9.66      -11.40     17.68 o 
   7   9   5       35.92       20.41     26.17 o 
  -7  10   5        5.67       -0.23     17.49 o 
  -6  10   5       10.83       45.75     32.10 o 
  -5  10   5      795.72      783.22     33.51 o 
  -4  10   5      245.62      293.70     31.56 o 
  -3  10   5      100.03       80.55     20.89 o 
  -2  10   5      208.14      230.74     26.36 o 
  -1  10   5      236.99      239.31     26.66 o 
   0  10   5      333.99      378.74     29.80 o 
   1  10   5       77.76       44.10     25.79 o 
   2  10   5      215.29      213.32     26.12 o 
   3  10   5      163.94      135.74     22.09 o 
   4  10   5      212.53      235.60     46.81 o 
   5  10   5       20.03       36.26     17.97 o 
   6  10   5       49.05       53.73     22.81 o 
   7  10   5       97.91       73.79     23.25 o 
  -6  11   5       11.00      -16.25     20.13 o 
  -5  11   5       21.87        8.86     20.12 o 
  -4  11   5      221.53      239.96     29.15 o 
  -3  11   5       33.33       30.78     17.91 o 
  -2  11   5      168.08      199.47     25.20 o 
  -1  11   5        0.33      -15.60     16.10 o 
   0  11   5        9.10      -15.08     15.08 o 
   1  11   5       56.97       68.93     18.90 o 
   2  11   5        5.96       -1.22     19.54 o 
   3  11   5       36.75       29.70     32.48 o 
   4  11   5        9.26        0.62     18.07 o 
   5  11   5      187.17      166.03     24.60 o 
   6  11   5        1.14        9.49     20.21 o 
  -5  12   5      255.38      223.13     51.99 o 
  -4  12   5       34.66       45.13     32.65 o 
  -3  12   5      374.47      431.57     50.28 o 
  -2  12   5      475.38      516.41     33.55 o 
  -1  12   5      100.16      137.51     22.04 o 
   0  12   5      119.73      177.10     24.73 o 
   1  12   5      248.30      354.65     30.25 o 
   2  12   5      208.53      237.49     37.51 o 
   3  12   5      192.48      243.22     29.77 o 
   4  12   5      298.33      312.29     60.91 o 
  -3  13   5      257.59      249.39     45.20 o 
  -2  13   5       55.41       91.71     35.60 o 
  -1  13   5       19.57       20.51     31.83 o 
   0  13   5      101.61      119.82     44.24 o 
   1  13   5       21.42       10.07     21.33 o 
   2  13   5       28.14       37.91     19.22 o 
  -9   0   6      500.72      467.65     53.84 o 
  -8   0   6      623.26      624.51     56.59 o 
  -7   0   6      795.90      738.17     60.63 o 
  -6   0   6       32.30       41.84     32.03 o 
  -5   0   6       75.93       35.26     31.89 o 
  -4   0   6      418.14      469.36     51.44 o 
  -3   0   6      587.67      730.01     57.96 o 
  -2   0   6      131.84      178.75     37.59 o 
  -1   0   6     1018.03     1188.67     68.59 o 
   0   0   6      318.72      400.02     41.77 o 
   1   0   6      177.64      249.11     28.43 o 
   2   0   6      175.34      246.23     35.50 o 
   3   0   6        0.98       19.63     24.21 o 
   4   0   6       15.19       28.90     17.33 o 
   5   0   6       10.25        5.24     15.82 o 
   6   0   6        9.20      -14.21     31.55 o 
   7   0   6        5.79       -0.88     17.28 o 
   8   0   6       60.11        3.77     26.06 o 
   9   0   6        1.17      -25.72     25.72 o 
  -9   1   6       24.17      -19.58     19.58 o 
  -8   1   6       26.74        1.97     20.72 o 
  -7   1   6      202.02      190.98     28.27 o 
  -6   1   6       88.17       49.83     33.81 o 
  -5   1   6        7.00       -2.30     18.79 o 
  -4   1   6       48.96       45.28     20.73 o 
  -3   1   6       70.45       63.23     21.92 o 
  -2   1   6        2.17       -3.08     18.61 o 
  -1   1   6      485.06      484.04     42.83 o 
   0   1   6      379.68      397.87     26.42 o 
   1   1   6      350.05      326.05     23.78 o 
   2   1   6        4.27      -13.79     13.79 o 
   3   1   6      243.10      202.80     17.88 o 
   4   1   6      262.63      214.63     17.96 o 
   5   1   6       60.77       38.51     12.59 o 
   6   1   6       58.87       61.17     13.64 o 
   7   1   6       94.57       92.05     17.64 o 
   8   1   6        2.76      -14.33     14.33 o 
   9   1   6       11.48      -19.21     19.21 o 
  -9   2   6       15.24      -20.38     20.38 o 
  -8   2   6       11.26       -7.40     30.04 o 
  -7   2   6       51.29       60.93     21.06 o 
  -6   2   6       27.65       15.68     23.01 o 
  -5   2   6        4.11        6.20     19.21 o 
  -4   2   6      174.45      207.64     28.05 o 
  -3   2   6       30.83       48.61     19.66 o 
  -2   2   6       29.59      -10.99     17.37 o 
  -1   2   6      144.23      142.63     27.47 o 
   0   2   6       14.27        5.57     14.48 o 
   1   2   6       64.44       56.47     17.06 o 
   2   2   6      250.04      220.85     20.88 o 
   3   2   6      468.63      425.52     22.08 o 
   4   2   6        1.32       -0.19     11.49 o 
   5   2   6       66.49       61.34     13.30 o 
   6   2   6       23.60        8.15     15.15 o 
   7   2   6        0.74       -9.44     14.41 o 
   8   2   6       11.06      -15.04     15.04 o 
  -9   3   6       41.60       29.10     21.93 o 
  -8   3   6       29.41       13.92     21.10 o 
  -7   3   6       33.36        7.59     19.55 o 
  -6   3   6       20.79      -24.66     24.66 o 
  -5   3   6      102.80       36.38     21.76 o 
  -4   3   6      171.76      204.63     28.37 o 
  -3   3   6      266.63      236.14     29.40 o 
  -2   3   6        1.51       -7.17     18.11 o 
  -1   3   6      266.90      314.68     24.43 o 
   0   3   6      714.20      710.33     30.76 o 
   1   3   6      301.69      287.16     21.90 o 
   2   3   6       24.59       44.44     14.99 o 
   3   3   6     1277.43     1233.16     38.59 o 
   4   3   6      209.44      228.03     39.89 o 
   5   3   6      168.09      144.53     21.56 o 
   6   3   6      135.60      155.79     21.46 o 
   7   3   6       80.19       43.37     16.92 o 
   8   3   6        1.44      -14.29     14.29 o 
  -9   4   6      267.78      226.29     48.29 o 
  -8   4   6      236.95      260.35     35.13 o 
  -7   4   6      364.66      426.24     28.97 o 
  -6   4   6      684.34      733.10     33.30 o 
  -5   4   6      260.49      277.04     24.23 o 
  -4   4   6      363.19      416.50     35.14 o 
  -3   4   6      407.91      407.23     34.16 o 
  -2   4   6      258.05      312.27     31.48 o 
  -1   4   6      119.58      146.37     20.02 o 
   0   4   6      215.12      275.15     24.22 o 
   1   4   6      191.53      225.15     21.19 o 
   2   4   6        9.58      -12.46     12.46 o 
   3   4   6      241.92      327.66     29.58 o 
   4   4   6       59.63       87.88     23.76 o 
   5   4   6       41.14        5.14     17.99 o 
   6   4   6       27.27       -9.15     15.10 o 
   7   4   6        0.21      -14.96     14.96 o 
   8   4   6        6.60        3.25     23.06 o 
  -8   5   6      115.56       95.73     25.89 o 
  -7   5   6       85.54       84.24     19.25 o 
  -6   5   6       43.09        8.03     23.68 o 
  -5   5   6       20.52       44.10     21.03 o 
  -4   5   6        5.66      -16.33     17.37 o 
  -3   5   6        2.98       14.80     19.61 o 
  -2   5   6       20.77        8.70     15.15 o 
  -1   5   6        2.66      -17.29     17.29 o 
   0   5   6       11.70       16.91     19.52 o 
   1   5   6       51.37       28.29     19.74 o 
   2   5   6      164.22      146.98     23.53 o 
   3   5   6        6.81       -8.59     32.58 o 
   4   5   6      144.17      119.41     23.13 o 
   5   5   6       51.61       75.78     24.62 o 
   6   5   6        0.24       -4.92     31.69 o 
   7   5   6       23.62        9.49     20.68 o 
   8   5   6      118.74       51.02     22.45 o 
  -8   6   6        6.82       18.33     22.46 o 
  -7   6   6      122.56      110.35     24.61 o 
  -6   6   6      364.41      347.53     42.15 o 
  -5   6   6       63.94       53.51     23.94 o 
  -4   6   6      122.20      135.23     24.46 o 
  -3   6   6        1.01      -16.79     16.79 o 
  -2   6   6       15.88       -0.92     14.73 o 
  -1   6   6       13.93       -9.54     17.22 o 
   0   6   6       25.05       18.35     18.24 o 
   1   6   6      118.34      117.59     23.09 o 
   2   6   6       34.31       46.07     19.26 o 
   3   6   6        1.05       -3.29     29.84 o 
   4   6   6       42.63       23.08     27.98 o 
   5   6   6        4.84       -2.40     26.20 o 
   6   6   6        3.16       11.74     20.17 o 
   7   6   6       15.97       15.76     20.75 o 
  -7   7   6       11.23       -6.09     20.74 o 
  -6   7   6        1.54      -14.79     14.79 o 
  -5   7   6        1.30       -1.64     42.97 o 
  -4   7   6       64.26       45.14     40.13 o 
  -3   7   6      144.34      136.97     24.98 o 
  -2   7   6      132.89      133.75     33.27 o 
  -1   7   6      273.99      245.87     27.81 o 
   0   7   6      115.99       71.64     21.28 o 
   1   7   6      488.77      444.04     32.76 o 
   2   7   6      648.47      633.46     37.78 o 
   3   7   6      172.64      189.58     26.58 o 
   4   7   6       85.31       74.41     21.29 o 
   5   7   6      101.66       74.56     21.79 o 
   6   7   6        6.27       51.41     37.76 o 
   7   7   6      141.21      209.65     29.35 o 
  -7   8   6      169.52      170.43     27.48 o 
  -6   8   6      253.20      203.75     22.64 o 
  -5   8   6      168.56      220.08     57.00 o 
  -4   8   6       78.69       96.16     31.00 o 
  -3   8   6      288.43      355.59     31.71 o 
  -2   8   6      133.99      163.75     23.10 o 
  -1   8   6       65.47       55.86     50.55 o 
   0   8   6      562.99      600.16     35.85 o 
   1   8   6       12.12        0.16     38.48 o 
   2   8   6       20.50       12.57     22.77 o 
   3   8   6        0.14       -2.95     30.11 o 
   4   8   6        0.18        2.26     20.23 o 
   5   8   6       60.72       49.58     20.85 o 
   6   8   6        5.87        4.73     19.07 o 
  -6   9   6        4.40      -27.85     27.85 o 
  -5   9   6       22.34       70.93     21.49 o 
  -4   9   6      108.50      125.66     26.75 o 
  -3   9   6        1.26      -17.32     17.32 o 
  -2   9   6       29.19       34.87     24.08 o 
  -1   9   6      185.74      276.90     39.85 o 
   0   9   6      210.24      138.19     24.94 o 
   1   9   6      113.35      156.17     43.90 o 
   2   9   6       26.36       17.26     25.31 o 
   3   9   6       39.23       17.95     32.72 o 
   4   9   6       29.96       41.68     21.38 o 
   5   9   6        1.55      -11.14     33.71 o 
  -5  10   6      256.16      251.67     29.99 o 
  -4  10   6        5.21       -2.71     20.08 o 
  -3  10   6      356.73      374.75     32.47 o 
  -2  10   6      262.88      263.10     28.12 o 
  -1  10   6        1.83        4.50     18.40 o 
   0  10   6       97.80      128.13     31.41 o 
   1  10   6       18.44        6.34     36.04 o 
   2  10   6       28.97      -13.62     19.16 o 
   3  10   6       10.53       15.06     42.53 o 
   4  10   6       13.89       13.64     38.10 o 
  -3  11   6       41.36       47.43     31.45 o 
  -2  11   6      112.15      168.36     23.97 o 
  -1  11   6       66.76       74.37     45.72 o 
   0  11   6      181.33      163.31     35.12 o 
   1  11   6        7.09       18.86     23.73 o 
   2  11   6      100.03      119.91     25.58 o 
   3  11   6      151.68       93.76     35.46 o 
  -7   1   7      665.80      610.16     87.83 o 
  -6   1   7       64.37       63.33     39.06 o 
  -5   1   7      132.42      172.22     28.47 o 
  -4   1   7      276.58      258.25     32.70 o 
  -3   1   7      250.15      245.34     37.59 o 
  -2   1   7      308.45      318.96     32.51 o 
  -1   1   7      236.28      250.14     32.89 o 
   0   1   7      191.57      205.41     33.57 o 
   1   1   7      163.91      222.31     27.54 o 
   2   1   7        0.65       -1.10     18.71 o 
   3   1   7       17.58       22.37     13.50 o 
   4   1   7       32.94       15.99     13.29 o 
   5   1   7       12.40       20.13     17.35 o 
   6   1   7        0.27      -17.23     17.23 o 
  -7   2   7       66.13       61.45     25.02 o 
  -6   2   7        9.59       -0.64     20.88 o 
  -5   2   7       45.42       21.77     22.00 o 
  -4   2   7       10.59       -7.15     20.03 o 
  -3   2   7       12.35      -21.37     23.46 o 
  -2   2   7       17.09        6.47     19.93 o 
  -1   2   7        5.21       17.31     19.51 o 
   0   2   7      277.12      232.44     27.79 o 
   1   2   7       72.74       31.82     16.73 o 
   2   2   7       93.06       49.75     17.00 o 
   3   2   7        5.56        8.28     14.20 o 
   4   2   7       28.36        4.35     17.65 o 
   5   2   7      141.60       88.47     20.38 o 
   6   2   7       32.99       33.75     17.55 o 
  -7   3   7       60.57       27.90     24.27 o 
  -6   3   7      174.06      171.34     29.36 o 
  -5   3   7       24.93      -20.05     20.05 o 
  -4   3   7       46.15       20.87     37.45 o 
  -3   3   7      175.63      176.50     26.90 o 
  -2   3   7        1.20       55.26     44.82 o 
  -1   3   7      178.34      243.43     42.80 o 
   0   3   7       35.32       39.34     25.18 o 
   1   3   7       13.18      -10.74     14.61 o 
   2   3   7        0.68      -14.85     14.96 o 
   3   3   7        0.58      -32.29     36.39 o 
   4   3   7      152.64      128.35     25.92 o 
   5   3   7        3.47       11.20     26.72 o 
   6   3   7        0.30        3.06     16.18 o 
  -6   4   7        3.83      -20.02     20.02 o 
  -5   4   7        3.53      -28.16     28.16 o 
  -4   4   7       20.60       11.52     55.83 o 
  -3   4   7       54.69       63.01     22.66 o 
  -2   4   7        5.23       -9.06     18.17 o 
  -1   4   7        0.06       26.70     20.35 o 
   0   4   7        9.05        8.22     15.27 o 
   1   4   7        2.24      -10.67     44.21 o 
   2   4   7       52.90       13.69     43.21 o 
   3   4   7       99.06       73.67     23.56 o 
   4   4   7        0.27      -18.45     18.45 o 
   5   4   7       36.45       62.59     22.79 o 
   6   4   7        2.56      -11.47     20.66 o 
  -6   5   7      327.25      326.41     33.64 o 
  -5   5   7      349.51      383.71     36.74 o 
  -4   5   7      233.71      255.71     68.01 o 
  -3   5   7      488.32      488.88     36.32 o 
  -2   5   7       24.51       11.03     23.60 o 
  -1   5   7      161.99      177.39     32.19 o 
   0   5   7       50.03       -5.19     20.89 o 
   1   5   7      125.82      136.70     35.87 o 
   2   5   7        5.33       29.44     21.56 o 
   3   5   7      177.01      238.02     74.83 o 
   4   5   7        3.89      -25.14     44.07 o 
   5   5   7        6.14      -21.81     60.84 o 
  -5   6   7        3.01      -19.87     19.87 o 
  -4   6   7       56.44       22.20     44.03 o 
  -3   6   7        8.12      -20.85     20.85 o 
  -2   6   7      117.66       86.29     35.94 o 
  -1   6   7       26.65        9.97     45.06 o 
   0   6   7        4.08       -1.74     39.06 o 
   1   6   7      269.16      273.33     31.38 o 
   2   6   7      159.07      116.81     41.77 o 
   3   6   7       30.13       21.63     37.04 o 
   4   6   7       96.08       61.49     23.55 o 
   5   6   7        9.76       -8.77     20.54 o 
  -5   7   7       13.79      -20.68     43.49 o 
  -4   7   7       22.10      -15.09     28.53 o 
  -3   7   7       13.34       21.06     26.89 o 
  -2   7   7       26.60       31.07     30.80 o 
  -1   7   7        8.93       15.02     49.45 o 
   0   7   7      138.93      124.82     27.45 o 
   1   7   7       29.51       15.91     41.60 o 
   2   7   7        0.04        6.45     23.42 o 
   3   7   7       12.58       -3.21     20.52 o 
   4   7   7        2.24        7.32     33.92 o 
  -3   8   7        0.50        3.64     27.37 o 
  -2   8   7       32.58      -19.34     25.17 o 
  -1   8   7       80.15      102.06     32.31 o 
   0   8   7       10.63       10.84     23.66 o 
   1   8   7        0.71       32.11     23.50 o 
   2   8   7       89.48       82.64     36.25 o 
   3   8   7        8.97      -11.52     23.84 o 
  -1   9   7       91.11      164.82     38.55 o 
   0   9   7      100.21      197.27     38.48 o 
  -3   0   8      176.22      186.57     44.38 o 
  -2   0   8      188.45      197.20     41.70 o 
  -1   0   8        7.10        4.39     31.14 o 
   0   0   8      237.81      300.70     44.65 o 
   1   0   8       50.35       33.47     31.14 o 
   2   0   8       18.06       20.51     28.40 o 
   3   0   8       13.79       47.74     30.25 o 
  -3   1   8        0.92      -22.09     22.09 o 
  -2   1   8        5.86       12.18     25.65 o 
  -1   1   8        5.97       -5.36     21.14 o 
   0   1   8        2.16        6.14     20.88 o 
   1   1   8       12.70       -7.25     18.21 o 
   2   1   8        7.12        6.28     19.77 o 
   3   1   8        0.09      -31.35     31.35 o 
  -3   2   8       23.96       13.86     23.22 o 
  -2   2   8       18.15      -15.05     19.61 o 
  -1   2   8       14.89       -1.35     19.55 o 
   0   2   8        7.86       -5.59     20.84 o 
   1   2   8        8.92       -5.60     30.11 o 
   2   2   8       21.37       25.46     27.22 o 
  -3   3   8        8.54       -2.36     31.38 o 
  -2   3   8        1.65      -18.23     22.15 o 
  -1   3   8        5.19      -32.06     35.84 o 
   0   3   8        0.26        6.53     21.90 o 
   1   3   8       18.73        7.20     29.29 o 
   2   3   8       43.24       39.93     75.48 o 
  -1   4   8       14.75       -0.69     30.52 o 
   0   4   8        8.93       21.54     29.29 o 
   1   4   8       32.13       53.33     43.21 o 
                                                 
